# Supplementary material for: MiR‐513a promotes human erythroid differentiation by modulating c‐Jun
Source: FEBS Open Bio. 2026 Mar 8;16(8):1509–26. doi: 10.1002/2211-5463.70226 (PMC13399029; doi:10.1002/2211-5463.70226)
Supplement: Supplementary file 1 — Appendix S1. Table S1. Primer sequences used for cloning. Table S2. Antibodies used for the erythroid surface marker FACS staining. Table S3. Primer sequences used for qRT‐PCR. Table S4. Antibodies used for the western blot analysis. Table S5. The list of miRs and mRNAs from microarray profiling. Figure S1. FACS gating strategy for assessing erythroid differentiation in HSPCs. Figure S2. MiR‐513a‐5p expression increases during early EPO‐stimulated erythroid differentiation. Figure S3. Differentially expressed miRs in early erythroid cells were identified by microarray profiling. Figure S4. Increased miR‐513a‐5p expression in miR‐513a OE‐HSPCs and miR‐513a OE‐TF‐1 cells confirmed by qRT‐PCR. Figure S5. MiR‐513a‐5p increases early during EPO‐stimulated erythroid differentiation in TF‐1 cells. Figure S6. Enforced miR‐513a expression promotes erythroid differentiation in K562 cells. Figure S7. MiR‐513a‐5p, rather than miR‐513‐3p, promotes erythroid differentiation in TF‐1 cells, in the absence of EPO. Figure S8. MiR‐513a‐mediated erythroid differentiation in TF‐1 cells requires GATA1 but not EPOR. Figure S9. c‐JUN is not a direct target of miR‐513a‐5p, but contributes to miR‐513a‐mediated erythropoiesis. [file FEB4-16-1509-s001.zip]

Archive with 2 entries (2 files):
- feb470226-sup-0002-Table S5.xlsx
- feb470226-sup-0001-supinfo.docx
