# Supplementary material for: MiR‐513a promotes human erythroid differentiation by modulating c‐Jun
Source: FEBS Open Bio. 2026 Mar 8;16(8):1509–26. doi: 10.1002/2211-5463.70226 (PMC13399029; doi:10.1002/2211-5463.70226)
Supplement: Supplementary file 1 — Appendix S1. Table S1. Primer sequences used for cloning. Table S2. Antibodies used for the erythroid surface marker FACS staining. Table S3. Primer sequences used for qRT‐PCR. Table S4. Antibodies used for the western blot analysis. Table S5. The list of miRs and mRNAs from microarray profiling. Figure S1. FACS gating strategy for assessing erythroid differentiation in HSPCs. Figure S2. MiR‐513a‐5p expression increases during early EPO‐stimulated erythroid differentiation. Figure S3. Differentially expressed miRs in early erythroid cells were identified by microarray profiling. Figure S4. Increased miR‐513a‐5p expression in miR‐513a OE‐HSPCs and miR‐513a OE‐TF‐1 cells confirmed by qRT‐PCR. Figure S5. MiR‐513a‐5p increases early during EPO‐stimulated erythroid differentiation in TF‐1 cells. Figure S6. Enforced miR‐513a expression promotes erythroid differentiation in K562 cells. Figure S7. MiR‐513a‐5p, rather than miR‐513‐3p, promotes erythroid differentiation in TF‐1 cells, in the absence of EPO. Figure S8. MiR‐513a‐mediated erythroid differentiation in TF‐1 cells requires GATA1 but not EPOR. Figure S9. c‐JUN is not a direct target of miR‐513a‐5p, but contributes to miR‐513a‐mediated erythropoiesis. [file FEB4-16-1509-s001.zip › feb470226-sup-0002-Table S5.xlsx]

## Sheet: List of miRs
List of upregulated miRs						List of downregulated miRs
miRs	Fold change	Regulation	E0 (normalized)	EE (normalized)		miRs	Fold change	Regulation	E0 (normalized)	EE (normalized)
hsa-miR-144	75.9793	up	0.000574416	6.24811		hsa-miR-10b	37.5194	down	5.94368	0.714115
hsa-miR-451	75.9127	up	4.50433	10.7506		hsa-miR-150	32.8694	down	6.54787	1.5092
hsa-miR-144*	48.625	up	0.000574416	5.6042		hsa-miR-551b	27.7153	down	8.21496	3.42235
hsa-miR-486-3p	44.952	up	1.17472	6.66504		hsa-miR-146a	24.8045	down	7.98929	3.35676
hsa-miR-486-5p	39.6141	up	3.33259	8.64054		hsa-miR-100	23.8135	down	5.46495	0.891246
hsa-miR-886-3p	20.3597	up	6.20963	10.5573		hsa-miR-10a	18.4568	down	9.23093	5.02485
hsa-miR-513a-5p	8.80641	up	7.28078	10.4193		hsa-miR-338-3p	16.0076	down	4.25086	0.250182
hsa-miR-210	7.61813	up	2.18053	5.10997		hsa-miR-125b	14.5173	down	8.67063	4.81093
hsa-miR-431*	7.28795	up	1.00982	3.87534		hsa-miR-99a	14.3662	down	7.69623	3.85163
hsa-miR-92a-1*	6.03795	up	0.355811	2.94987		hsa-miR-181c	12.4674	down	5.86552	2.22544
hsa-miR-18a	5.67385	up	6.12324	8.62757		hsa-miR-376c	11.4673	down	3.54672	0.0272694
hsa-miR-7	5.61254	up	2.38259	4.87125		hsa-miR-196b	9.18613	down	6.73031	3.53085
hsa-miR-18b	5.32715	up	4.85167	7.26503		hsa-miR-145	8.91113	down	3.18288	0.0272694
hsa-miR-575	4.8157	up	7.07306	9.34081		hsa-miR-125a-5p	8.70529	down	5.94885	2.82695
hsa-miR-185	4.76318	up	5.39306	7.64499		hsa-miR-221*	8.27837	down	4.38522	1.33587
hsa-miR-513b	4.54848	up	4.95468	7.14006		hsa-miR-27b	8.05492	down	7.32194	4.31207
hsa-miR-892b	4.17088	up	5.17364	7.23399		hsa-miR-99b	7.68684	down	4.42607	1.48368
hsa-miR-324-3p	3.86146	up	8.87367	10.8228		hsa-miR-29a	7.58882	down	8.21496	5.29108
hsa-miR-362-5p	3.7825	up	2.41553	4.33487		hsa-miR-1	6.62712	down	2.75565	0.0272694
hsa-miR-625*	3.76226	up	0.61925	2.53085		hsa-miR-363	6.61233	down	7.86156	5.1364
hsa-miR-638	3.57588	up	8.29912	10.1374		hsa-miR-26a	6.17192	down	10.4601	7.83439
hsa-miR-501-5p	3.46806	up	4.02694	5.82106		hsa-miR-27a	6.03092	down	9.76431	7.17193
hsa-miR-500*	3.39363	up	2.11403	3.87686		hsa-miR-222	5.98486	down	7.67508	5.09376
hsa-miR-338-5p	3.35739	up	3.57465	5.32199		hsa-let-7e	5.95543	down	7.06655	4.49235
hsa-miR-500	3.32023	up	4.88511	6.6164		hsa-miR-199b-3p	5.94533	down	5.30522	2.73346
ebv-miR-BART19-3p	3.27315	up	8.16175	9.87243		hsa-miR-193a-3p	5.83709	down	2.57252	0.0272694
hsa-miR-770-5p	3.14347	up	3.50661	5.15897		hsa-miR-376a	5.60976	down	2.51521	0.0272694
hsa-miR-494	3.06005	up	9.23409	10.8476		hsa-miR-450a	5.03645	down	3.36643	1.03402
hsa-miR-502-5p	3.05836	up	0.620508	2.23326		hsa-miR-335	4.94134	down	6.13604	3.83113
hsa-let-7b*	3.05011	up	1.00134	2.61021		hsa-miR-768-5p	4.83884	down	5.83574	3.56108
hsa-miR-1238	2.99917	up	2.74971	4.33428		hsa-miR-582-5p	4.58239	down	2.22337	0.0272694
hsa-miR-191*	2.91202	up	2.6398	4.18182		hsa-miR-520d-5p	4.44582	down	2.17972	0.0272694
hsa-miR-513c	2.90919	up	4.20096	5.74157		hsa-miR-768-3p	4.3613	down	10.0791	7.95438
hsa-miR-371-5p	2.89859	up	4.57993	6.11528		hsa-miR-28-5p	4.23296	down	4.68946	2.60779
hsa-miR-212	2.79901	up	5.15531	6.64023		hsa-miR-542-3p	4.17257	down	2.0882	0.0272694
hsa-miR-572	2.78482	up	5.85018	7.32777		hsa-miR-21*	4.10289	down	4.33053	2.29389
hsa-miR-1234	2.75667	up	4.06135	5.52427		hsa-miR-136	3.80892	down	1.95665	0.0272694
hsa-miR-138-2*	2.64847	up	3.71203	5.11719		hsa-miR-23a	3.79871	down	10.7992	8.87367
hsa-miR-26b*	2.60144	up	0.000574416	1.37989		hsa-miR-181a-2*	3.79143	down	2.99607	1.07332
hsa-miR-550*	2.60031	up	2.49148	3.87016		hsa-miR-223	3.69982	down	12.5078	10.6203
hsa-miR-487b	2.59369	up	4.27627	5.65128		hsa-miR-29c	3.67058	down	8.38709	6.51108
hsa-miR-583	2.58434	up	2.41537	3.78516		hsa-miR-339-3p	3.61918	down	1.88293	0.0272694
hsa-miR-508-3p	2.54809	up	0.505274	1.85469		hsa-miR-28-3p	3.57905	down	1.86685	0.0272694
hsa-let-7c*	2.5366	up	1.6371	2.98		hsa-miR-96	3.563	down	1.86036	0.0272694
hsa-miR-520b	2.53526	up	0.655719	1.99785		hsa-miR-181a	3.54652	down	9.35217	7.52577
hsa-miR-129-3p	2.53041	up	0.415689	1.75506		hsa-miR-23b	3.52078	down	7.83319	6.01729
hsa-let-7f-1*	2.52825	up	0.877452	2.21559		hsa-miR-199b-5p	3.51381	down	5.41325	3.60021
hsa-miR-106b*	2.51572	up	0.000574416	1.33155		hsa-miR-361-3p	3.50442	down	4.71764	2.90847
hsa-miR-129*	2.47024	up	0.169205	1.47386		hsa-miR-181d	3.3487	down	5.35591	3.61231
hsa-miR-378	2.43902	up	5.47734	6.76364		hiv1-miR-H1	3.12665	down	3.18481	1.5402
hsa-miR-409-3p	2.43636	up	0.687631	1.97236		hsa-miR-24	3.12302	down	8.92372	7.28078
hsa-miR-425*	2.41917	up	2.72255	3.99706		hsa-miR-181c*	3.09705	down	3.75519	2.1243
hsa-miR-501-3p	2.40902	up	1.8804	3.14885		hsa-miR-495	3.07252	down	1.64669	0.0272694
ebv-miR-BART13	2.40562	up	7.45648	8.72288		hsa-miR-29b	3.0114	down	5.91222	4.32179
hsa-miR-340*	2.40487	up	3.41299	4.67895		kshv-miR-K12-7	2.98598	down	1.60547	0.0272694
kshv-miR-K12-3	2.34239	up	7.63823	8.86621		hsa-miR-140-5p	2.94836	down	5.18978	3.62987
hsa-miR-801	2.34169	up	6.19826	7.4258		ebv-miR-BART12	2.89126	down	4.76158	3.22988
hsa-miR-650	2.3404	up	3.80203	5.02878		hsa-miR-32	2.88437	down	3.5966	2.06834
hsa-miR-514	2.32474	up	0.0713719	1.28844		hsa-miR-22	2.87437	down	4.70455	3.1813
hsa-miR-940	2.28542	up	6.94657	8.13902		hsa-miR-424	2.77132	down	6.88406	5.41349
hsa-miR-1228	2.27115	up	3.84114	5.02457		hsa-miR-127-3p	2.75402	down	1.48881	0.0272694
hsa-miR-1225-3p	2.26022	up	3.25497	4.43143		hsa-miR-191	2.74839	down	1.8507	0.392107
hsa-miR-18a*	2.13391	up	0.000574416	1.09407		hsa-miR-133b	2.73559	down	2.99781	1.54596
hsa-miR-563	2.11518	up	0.000574416	1.08136		hsa-miR-155	2.72721	down	7.61323	6.16581
hsa-miR-625	2.10576	up	4.57577	5.65011		hsa-miR-648	2.7018	down	1.86907	0.435148
hsa-miR-515-3p	2.09535	up	0.000574416	1.06776		hsa-miR-30a	2.66753	down	4.16853	2.75302
hsa-miR-885-5p	2.08532	up	0.000574416	1.06085		hsa-miR-30b	2.59982	down	9.44898	8.07056
hsa-miR-663	2.07554	up	6.6614	7.71488		hsa-miR-101	2.52594	down	7.45308	6.11626
hcmv-miR-UL22A	2.07398	up	1.87614	2.92854		hsa-miR-16	2.51706	down	10.2643	8.93261
hsa-miR-1227	2.07359	up	0.000574416	1.0527		hsa-miR-628-3p	2.48301	down	1.78166	0.469573
hsa-miR-33b*	2.05151	up	3.38957	4.42625		hsa-miR-200c	2.456	down	1.32358	0.0272694
hsa-miR-548d-5p	2.03795	up	0.433969	1.46109		hsa-miR-15a	2.42562	down	8.21504	6.93669
hcmv-miR-UL36	2.0291	up	2.38227	3.40311		hsa-miR-598	2.34703	down	2.43754	1.2067
hsa-miR-345	2.01352	up	4.06135	5.07107		hsa-miR-195	2.32711	down	6.26933	5.0508
hsa-miR-1237	2.0028	up	2.2322	3.23422		hsa-miR-183	2.32384	down	1.24378	0.0272694
hsa-miR-149	1.98083	up	1.17442	2.16053		hsa-miR-361-5p	2.31804	down	6.70587	5.49296
hsa-miR-634	1.97201	up	1.21985	2.19951		hsa-miR-30e*	2.30481	down	5.2	3.99535
hsa-miR-629*	1.93773	up	3.15977	4.11414		hsa-miR-30e	2.25384	down	7.61578	6.4434
hsa-miR-532-3p	1.9361	up	2.61823	3.57139		hsa-miR-149*	2.22923	down	3.00195	1.8454
hsa-miR-1226*	1.926	up	4.78098	5.72659		hsa-miR-26b	2.22762	down	9.71387	8.55837
hsa-miR-135a	1.91356	up	0.378916	1.31518		hsa-miR-155*	2.22689	down	1.1823	0.0272694
hsa-miR-574-5p	1.90917	up	6.66504	7.59799		hsa-miR-328	2.18359	down	2.29885	1.17215
hsa-miR-425	1.885	up	7.03546	7.95002		hsa-miR-148b	2.1824	down	5.20619	4.08027
hsa-miR-654-5p	1.87047	up	3.10201	4.00541		hsa-miR-34a	2.16856	down	4.45416	3.33742
hsa-miR-301a	1.86787	up	5.31984	6.22123		hsa-miR-130a	2.15588	down	8.44831	7.34004
hsa-miR-32*	1.86137	up	1.32114	2.21751		hsa-miR-342-5p	2.13054	down	3.46362	2.3724
hcmv-miR-UL70-3p	1.8468	up	4.05509	4.94012		hcmv-miR-US25-1	2.11463	down	1.44358	0.363176
hsa-miR-302a	1.83833	up	0.0315326	0.909931		hsa-miR-887	2.05366	down	3.33527	2.29707
hsa-miR-933	1.83396	up	1.88158	2.75654		hsa-miR-151-5p	2.04717	down	6.35655	5.32292
hsa-miR-589	1.82716	up	0.000574416	0.870175		hsa-miR-365	2.04716	down	3.61963	2.58601
hsa-miR-148a	1.82435	up	5.39076	6.25814		hsa-miR-221	2.01532	down	7.74919	6.73818
hsa-miR-939	1.8115	up	6.64939	7.50657		hsa-miR-34b*	2.00809	down	1.03309	0.0272694
hsa-miR-18b*	1.80559	up	0.0357033	0.88817		hsa-miR-132	1.98482	down	1.01628	0.0272694
hsa-miR-125a-3p	1.80038	up	5.68966	6.53796		hsa-let-7c	1.96914	down	8.82516	7.8476
hsa-miR-29b-1*	1.79353	up	0.631568	1.47437		hsa-miR-934	1.92134	down	1.92749	0.985374
hsa-miR-93	1.77373	up	7.45131	8.27809		hsa-miR-339-5p	1.91131	down	0.961832	0.0272694
hsa-miR-921	1.7603	up	3.14285	3.95867		hsa-miR-146b-5p	1.90637	down	8.66235	7.73152
hsa-miR-584	1.7538	up	5.26377	6.07425		hsa-miR-377	1.90055	down	0.953684	0.0272694
hsa-miR-532-5p	1.74631	up	2.60198	3.40629		hsa-miR-154	1.89166	down	0.946923	0.0272694
hsa-miR-662	1.73597	up	2.84906	3.6448		hsa-miR-659	1.86542	down	2.24689	1.34739
hsa-miR-632	1.73284	up	0.771055	1.56419		hsa-miR-183*	1.84053	down	0.907394	0.0272694
hsa-miR-509-3-5p	1.71438	up	0.343443	1.12113		hsa-miR-130b	1.83875	down	5.74613	4.86741
hsa-miR-107	1.69483	up	8.72315	9.48429		hsa-miR-432	1.8297	down	2.7662	1.89459
hsa-miR-134	1.69452	up	5.71547	6.47634		hsa-miR-1228*	1.80488	down	1.93925	1.08735
hsa-miR-320	1.69356	up	7.01724	7.7773		hsa-miR-302c*	1.77071	down	1.10254	0.278213
hsa-miR-1225-5p	1.67651	up	7.71759	8.46305		hsa-miR-499-5p	1.75595	down	0.839524	0.0272694
hsa-miR-98	1.63195	up	5.71133	6.41793		hsa-miR-106a*	1.73873	down	0.825305	0.0272694
hsa-let-7a*	1.62616	up	1.15871	1.86018		hsa-miR-199a-5p	1.71204	down	0.802985	0.0272694
hsa-miR-367	1.61885	up	0.297978	0.992949		hsa-miR-335*	1.69997	down	3.77549	3.00998
hsa-miR-103	1.60507	up	8.72288	9.40552		hsa-miR-373*	1.69258	down	0.78649	0.0272694
hsa-miR-150*	1.59843	up	5.39173	6.06839		hsa-let-7g	1.66899	down	10.1884	9.44946
hsa-miR-502-3p	1.59272	up	2.05886	2.73036		hsa-miR-196a	1.6649	down	1.42687	0.691433
hsa-miR-604	1.57594	up	0.10072	0.756936		hsa-miR-30c	1.65663	down	8.31586	7.58761
hsa-miR-431	1.57117	up	0.729279	1.38112		hsa-miR-15b	1.65085	down	10.7186	9.99539
hsa-miR-744	1.56873	up	3.16632	3.81591		hsa-miR-125b-2*	1.64589	down	3.08881	2.36994
hsa-miR-671-5p	1.56872	up	6.8523	7.50189		hsa-miR-374a	1.63582	down	7.72674	7.01673
hsa-miR-489	1.56666	up	1.54912	2.19681		hsa-miR-551b*	1.61499	down	0.718799	0.0272694
hsa-miR-630	1.56424	up	6.7708	7.41627		hsa-miR-627	1.60481	down	0.709673	0.0272694
hsa-miR-421	1.56224	up	1.99741	2.64103		hsa-miR-152	1.58682	down	0.693403	0.0272694
hsa-miR-484	1.55129	up	4.66227	5.29574		hsa-miR-654-3p	1.58136	down	0.688437	0.0272694
hsa-miR-195*	1.5509	up	0.208457	0.841565		hsa-miR-370	1.57501	down	4.26129	3.60593
hsa-miR-188-5p	1.55083	up	5.66303	6.29608		hsa-miR-30d*	1.55896	down	0.667851	0.0272694
hsa-miR-296-5p	1.54927	up	1.34999	1.98158		hsa-miR-616	1.54739	down	0.657104	0.0272694
kshv-miR-K12-8	1.54431	up	3.01863	3.64559		hsa-miR-454	1.54659	down	3.4885	2.8594
hsa-miR-574-3p	1.53206	up	3.8417	4.45718		hsa-miR-140-3p	1.54239	down	6.4314	5.80623
hsa-miR-520e	1.52638	up	0.562476	1.17259		hsa-miR-665	1.53174	down	2.60142	1.98625
hsa-miR-483-3p	1.52497	up	0.000574416	0.609354		hsa-miR-422a	1.52904	down	2.8165	2.20387
hsa-miR-154*	1.51789	up	0.000574416	0.602641		hsa-miR-548c-3p	1.5288	down	0.639668	0.0272694
hsa-miR-452	1.51766	up	1.72625	2.3281		hsa-miR-29c*	1.5284	down	3.52619	2.91417
hsa-miR-506	1.51581	up	0.000574416	0.600661		hsa-miR-21	1.4891	down	10.8975	10.323
hsa-miR-19b-1*	1.51223	up	2.83516	3.43183		hsa-let-7b	1.48755	down	9.87032	9.29738
hsa-miR-19a	1.5066	up	10.0634	10.6547		hsa-miR-143	1.48198	down	0.594793	0.0272694
hsa-miR-652	1.49227	up	3.48129	4.0588		ebv-miR-BART16	1.47557	down	2.40069	1.83942
hsa-miR-483-5p	1.49189	up	6.23946	6.8166		hsa-miR-769-5p	1.45552	down	2.91744	2.37591
hsa-miR-204	1.48989	up	0.000574416	0.575785		hsa-miR-493	1.45187	down	0.565182	0.0272694
hsa-miR-518f	1.48419	up	0.000574416	0.570248		hsa-let-7d*	1.44517	down	1.66555	1.13431
hsa-miR-631	1.483	up	3.41451	3.98303		hsv1-miR-LAT	1.41545	down	5.22744	4.72618
hsa-miR-1229	1.47557	up	2.2168	2.77807		hsa-miR-133a	1.40759	down	1.08241	0.589179
hsa-miR-660	1.47426	up	3.40881	3.9688		hsa-miR-524-5p	1.40486	down	0.849253	0.358825
hsa-miR-330-3p	1.47068	up	3.18241	3.73888		hsa-miR-142-3p	1.38749	down	11.2352	10.7627
hcmv-miR-US25-2-5p	1.47027	up	2.20006	2.75614		hsa-miR-374b*	1.38195	down	1.71294	1.24623
hsa-miR-545*	1.46741	up	0.000574416	0.553844		hsa-miR-200a*	1.37877	down	1.69969	1.2363
hsa-miR-211	1.44818	up	0.000574416	0.534816		hsa-miR-200b	1.37841	down	0.49027	0.0272694
hsa-miR-519d	1.43364	up	0.000574416	0.520255		hsa-miR-936	1.37683	down	3.35809	2.89674
hsa-miR-340	1.42957	up	5.6938	6.20939		hsa-miR-326	1.37452	down	1.70793	1.24901
hsa-miR-126*	1.41848	up	7.01958	7.52393		hsa-miR-142-5p	1.36934	down	8.78001	8.32654
hsa-miR-602	1.41696	up	2.98388	3.48668		hsa-miR-512-3p	1.36397	down	3.12399	2.67618
hsa-miR-15b*	1.40566	up	2.26927	2.76052		hsa-miR-623	1.36187	down	4.20191	3.75631
hsa-miR-337-3p	1.4009	up	0.000574416	0.486925		hsa-miR-423-5p	1.34846	down	6.09341	5.66209
hsa-miR-25*	1.39943	up	0.000574416	0.48541		hsa-miR-99b*	1.34586	down	3.92298	3.49445
hsa-miR-517b	1.39521	up	0.000574416	0.481056		hsa-miR-301b	1.34474	down	2.52048	2.09315
hsa-miR-668	1.37828	up	0.130211	0.593078		hsa-miR-503	1.33759	down	1.61448	1.19484
hsa-miR-23a*	1.37625	up	3.99301	4.45376		ebv-miR-BART3*	1.33345	down	0.442436	0.0272694
kshv-miR-K12-10a	1.37014	up	1.14527	1.59959		hsa-miR-513a-3p	1.33339	down	1.44163	1.02653
ebv-miR-BART2-5p	1.3558	up	0.000574416	0.439723		hsa-let-7a	1.31687	down	11.3554	10.9582
hsa-miR-7-1*	1.34515	up	3.63082	4.05858		hsa-miR-374b	1.31123	down	7.24441	6.85349
hsa-miR-519e	1.33787	up	0.000574416	0.420507		hsa-miR-130b*	1.31008	down	1.15807	0.768418
hsa-miR-9	1.33577	up	0.000574416	0.418242		hsa-miR-381	1.30706	down	0.413592	0.0272694
hsa-miR-525-5p	1.33264	up	2.02929	2.44358		hsa-miR-590-5p	1.30548	down	4.82826	4.44368
hsa-miR-223*	1.32818	up	3.83964	4.2491		hsa-miR-518d-5p	1.29503	down	1.4203	1.04731
ebv-miR-BART7	1.32758	up	2.24538	2.65418		hsa-miR-571	1.28745	down	0.391782	0.0272694
hsa-miR-520h	1.32726	up	0.000574416	0.409024		hsa-miR-744*	1.28745	down	0.581814	0.217303
hsa-miR-586	1.32134	up	0.000574416	0.402577		hsa-miR-181b	1.28212	down	6.80212	6.44358
hsa-miR-1224-5p	1.31972	up	5.1571	5.55733		hsa-miR-222*	1.28198	down	0.385638	0.0272694
hsa-miR-636	1.31142	up	2.3904	2.78152		hsa-miR-20a*	1.28065	down	5.68361	5.32673
kshv-miR-K12-9*	1.31087	up	0.000574416	0.391094		hsa-miR-557	1.25995	down	3.23173	2.89836
hsa-miR-106a	1.31047	up	6.79427	7.18435		hsa-miR-628-5p	1.25533	down	0.355342	0.0272694
ebv-miR-BART11-5p	1.29828	up	0.000574416	0.377176		hsa-miR-373	1.25196	down	0.35146	0.0272694
hsa-miR-937	1.29602	up	0.000574416	0.374658		hsa-miR-33a	1.25134	down	3.23074	2.90726
hsa-miR-509-5p	1.29033	up	2.26872	2.63646		hsa-miR-20a	1.24811	down	11.0996	10.7799
ebv-miR-BART17-3p	1.28158	up	0.0538455	0.411764		hsa-miR-382	1.23079	down	0.326854	0.0272694
hsa-miR-454*	1.27737	up	0.000574416	0.353752		hsa-miR-526b	1.23072	down	2.68529	2.38579
hsa-miR-26a-2*	1.26974	up	0.000574416	0.345107		hsa-miR-34c-3p	1.22655	down	0.321872	0.0272694
hsa-miR-299-5p	1.26859	up	0.216796	0.560024		hsa-miR-15a*	1.22464	down	0.997545	0.705191
hsa-miR-548a-5p	1.26724	up	0.000574416	0.34227		hsa-miR-20b	1.2242	down	9.4506	9.15876
hsa-miR-190b	1.25982	up	0.000574416	0.333791		hsa-miR-493*	1.20753	down	0.299327	0.0272694
hsa-miR-550	1.25775	up	2.66696	2.99781		hsa-miR-197	1.2072	down	4.81093	4.53926
hsa-miR-129-5p	1.25757	up	1.39432	1.72496		hsa-miR-610	1.20171	down	2.66906	2.40397
hsa-miR-522	1.25174	up	0.000574416	0.324514		hsa-miR-10b*	1.1995	down	3.25402	2.99158
hsa-miR-202	1.25089	up	4.45217	4.77513		hsa-miR-101*	1.19337	down	0.282316	0.0272694
hsa-miR-186*	1.24817	up	0.000574416	0.320391		hsa-miR-193b*	1.18838	down	3.67461	3.42562
hsa-miR-19b	1.24183	up	11.9772	12.2897		hsa-miR-490-5p	1.18766	down	2.74118	2.49305
hsa-miR-520g	1.24175	up	0.000574416	0.31295		hsa-miR-219-5p	1.18172	down	3.20782	2.96694
hsa-miR-542-5p	1.23947	up	3.05575	3.36548		hsa-miR-518e*	1.17927	down	0.265166	0.0272694
hsa-miR-609	1.23386	up	0.000574416	0.30375		hsa-miR-424*	1.17047	down	3.48944	3.26236
hsa-miR-505	1.23088	up	4.50433	4.80402		hsa-miR-769-3p	1.16938	down	1.97722	1.75148
hsa-miR-362-3p	1.22964	up	2.86289	3.16113		hsa-miR-16-2*	1.1692	down	4.21461	3.98909
hsa-miR-877*	1.22631	up	3.35386	3.64818		hsa-miR-539	1.1639	down	0.246231	0.0272694
hsa-miR-124	1.21785	up	2.71761	3.00194		hsa-miR-543	1.15844	down	0.239459	0.0272694
hsa-miR-765	1.21252	up	5.09342	5.37143		hsa-miR-151-3p	1.15612	down	3.23392	3.02463
hsa-miR-30c-2*	1.21044	up	1.59549	1.87103		hsa-miR-595	1.1502	down	1.94769	1.74581
hsa-miR-505*	1.20939	up	1.88606	2.16035		hsa-miR-25	1.14662	down	9.05755	8.86016
hsa-miR-378*	1.20874	up	2.1812	2.45471		hcmv-miR-UL112	1.14654	down	0.224555	0.0272694
hsa-miR-487a	1.19948	up	0.488249	0.750659		hcmv-miR-US33-5p	1.1456	down	2.77005	2.57395
hsa-miR-624*	1.1956	up	0.000574416	0.258306		ebv-miR-BART11-3p	1.14067	down	0.217153	0.0272694
hsa-miR-26a-1*	1.19179	up	0.255646	0.508773		hsa-miR-190	1.13587	down	0.420876	0.237078
hsa-miR-629	1.18604	up	2.07672	2.32287		hsa-miR-30d	1.13395	down	7.82693	7.64557
hsa-miR-708	1.18472	up	0.761123	1.00566		hsa-miR-920	1.12281	down	0.194383	0.0272694
hsa-miR-520f	1.17696	up	0.000574416	0.235643		hsa-miR-885-3p	1.12235	down	0.77608	0.609558
hcmv-miR-US4	1.174	up	3.84519	4.07662		hsa-miR-181a*	1.1217	down	5.16753	5.00185
hsa-miR-192	1.17186	up	2.93713	3.16593		hsa-miR-106b	1.11925	down	9.37257	9.21003
hsa-miR-29a*	1.16881	up	0.393392	0.618433		ebv-miR-BART15	1.11886	down	1.06937	0.90734
hsa-miR-135a*	1.16582	up	4.50002	4.72136		hsa-miR-200c*	1.11173	down	0.180072	0.0272694
hsa-miR-548c-5p	1.16306	up	1.17979	1.39772		hsa-miR-874	1.10701	down	5.73188	5.58522
hsa-miR-184	1.16263	up	3.17677	3.39416		hsa-miR-217	1.10629	down	0.173003	0.0272694
hsa-miR-215	1.1624	up	2.15391	2.37102		ebv-miR-BART4	1.10354	down	0.169409	0.0272694
hsa-miR-331-3p	1.1599	up	6.2817	6.49571		hsa-miR-139-3p	1.09938	down	2.55369	2.417
hsa-miR-520d-3p	1.14953	up	1.33691	1.53795		hsa-miR-92b	1.09837	down	1.70512	1.56976
hsv1-miR-H1	1.14053	up	4.76448	4.95418		hsa-miR-125b-1*	1.09394	down	1.04153	0.91199
hsa-miR-30c-1*	1.13495	up	2.13455	2.31718		hsa-miR-658	1.08944	down	1.27422	1.15064
hsa-miR-298	1.13377	up	2.76264	2.94377		hsa-miR-766	1.08481	down	4.76456	4.64712
ebv-miR-BHRF1-1	1.12826	up	2.00877	2.18288		hsa-miR-614	1.08405	down	1.1806	1.06416
hsa-miR-17*	1.11935	up	6.41758	6.58024		hsa-miR-492	1.08001	down	0.13832	0.0272694
hsa-miR-601	1.11901	up	3.78824	3.95046		hsa-miR-640	1.07643	down	0.401177	0.294928
hsa-miR-516a-5p	1.11736	up	2.05169	2.21177		hsa-miR-545	1.07592	down	0.39167	0.286096
hsa-miR-617	1.11069	up	2.60485	2.75631		hsa-miR-518c*	1.0754	down	3.64317	3.5383
hsa-miR-193a-5p	1.09399	up	3.2136	3.3432		hsa-miR-187*	1.07028	down	0.581331	0.483347
hsa-miR-331-5p	1.09328	up	0.295003	0.423666		hsa-miR-10a*	1.06428	down	3.5776	3.48772
hsa-miR-186	1.08927	up	5.18125	5.30461		hsa-miR-605	1.06138	down	0.785077	0.699135
hsa-miR-17	1.08924	up	9.40552	9.52884		hsa-miR-220c	1.0611	down	0.112829	0.0272694
hsa-miR-760	1.08813	up	4.1898	4.31166		hsa-miR-622	1.05586	down	3.86003	3.78161
hsa-miR-138	1.08096	up	0.238976	0.35129		hsa-miR-194*	1.04688	down	0.0933697	0.0272694
hsa-let-7d	1.07745	up	9.02525	9.13287		hsa-miR-564	1.04567	down	4.10898	4.04455
hsa-miR-498	1.05992	up	2.47679	2.56075		hsa-miR-516b	1.04504	down	2.29568	2.23212
hsa-miR-93*	1.05864	up	1.13288	1.21509		hsa-miR-205	1.04288	down	0.0878361	0.0272694
hsa-miR-92a	1.05587	up	10.0742	10.1526		hsa-miR-596	1.03843	down	0.0816709	0.0272694
hsa-miR-877	1.05511	up	3.32121	3.39861		hsa-miR-383	1.03227	down	0.0730921	0.0272694
hsa-miR-324-5p	1.04185	up	4.10186	4.16101		hsa-miR-509-3p	1.03193	down	0.0726091	0.0272694
hsa-miR-342-3p	1.04099	up	6.68639	6.74434		hsa-miR-206	1.02962	down	1.56067	1.51856
hsa-miR-519e*	1.03075	up	1.54256	1.58625		hsa-miR-30b*	1.02679	down	2.46487	2.42673
hsa-miR-566	1.03035	up	1.24871	1.29184		hsa-miR-497	1.02422	down	0.06179	0.0272694
hsa-miR-299-3p	1.02851	up	0.669192	0.709755		hsa-miR-16-1*	1.02278	down	0.0597639	0.0272694
hsa-miR-200b*	1.02842	up	1.30437	1.3448		hsa-miR-423-3p	1.01895	down	3.15517	3.12809
hsa-miR-22*	1.02653	up	4.71875	4.75652		hsa-miR-876-5p	1.01893	down	0.0543284	0.0272694
hsa-miR-126	1.02544	up	9.4506	9.48685		hsa-miR-510	1.01823	down	3.48362	3.45757
hsa-miR-491-3p	1.02494	up	0.305184	0.340719		hsa-miR-518f*	1.01603	down	0.695013	0.67207
hsa-let-7i	1.02132	up	8.04344	8.07388		hsa-miR-194	1.01024	down	2.99076	2.97606
hsa-miR-220a	1.01868	up	0.000574416	0.0272694		hsa-miR-198	1.00293	down	3.08047	3.07626
hsa-miR-337-5p	1.01868	up	0.000574416	0.0272694		hsa-let-7f	1	down	11.5244	11.5244
hsa-miR-553	1.01868	up	0.000574416	0.0272694		hsa-miR-923	1	down	14.415	14.415
hsa-miR-219-2-3p	1.01868	up	0.000574416	0.0272694
hsa-miR-671-3p	1.01868	up	0.000574416	0.0272694
hsa-miR-549	1.01868	up	0.000574416	0.0272694
hsa-miR-34c-5p	1.01868	up	0.000574416	0.0272694
hsa-miR-196a*	1.01868	up	0.000574416	0.0272694
hsa-miR-548b-3p	1.01868	up	0.000574416	0.0272694
hsa-miR-490-3p	1.01868	up	0.000574416	0.0272694
hsa-miR-613	1.01868	up	0.000574416	0.0272694
hcmv-miR-UL70-5p	1.01868	up	0.000574416	0.0272694
hsa-miR-96*	1.01868	up	0.000574416	0.0272694
hsa-miR-367*	1.01868	up	0.000574416	0.0272694
hsa-miR-138-1*	1.01868	up	0.000574416	0.0272694
hsa-miR-376b	1.01868	up	0.000574416	0.0272694
kshv-miR-K12-12	1.01868	up	0.000574416	0.0272694
hsa-miR-380*	1.01868	up	0.000574416	0.0272694
hsa-miR-888	1.01868	up	0.000574416	0.0272694
ebv-miR-BART6-5p	1.01868	up	0.000574416	0.0272694
kshv-miR-K12-3*	1.01868	up	0.000574416	0.0272694
hsa-miR-891a	1.01868	up	0.000574416	0.0272694
hsa-miR-33a*	1.01868	up	0.000574416	0.0272694
hsa-miR-137	1.01868	up	0.000574416	0.0272694
hsa-miR-525-3p	1.01868	up	0.000574416	0.0272694
hsa-miR-876-3p	1.01868	up	0.000574416	0.0272694
hsa-miR-450b-5p	1.01868	up	0.000574416	0.0272694
hsa-miR-369-3p	1.01868	up	0.000574416	0.0272694
hsa-miR-384	1.01868	up	0.000574416	0.0272694
hsa-miR-890	1.01868	up	0.000574416	0.0272694
hsa-miR-302a*	1.01868	up	0.000574416	0.0272694
hsa-miR-523	1.01868	up	0.000574416	0.0272694
hsa-miR-552	1.01868	up	0.000574416	0.0272694
hsa-miR-325	1.01868	up	0.000574416	0.0272694
hsa-miR-675	1.01868	up	0.000574416	0.0272694
hsa-miR-323-5p	1.01868	up	0.000574416	0.0272694
hsa-miR-20b*	1.01868	up	0.000574416	0.0272694
kshv-miR-K12-4-5p	1.01868	up	0.000574416	0.0272694
hsa-miR-580	1.01868	up	0.000574416	0.0272694
hsa-miR-122	1.01868	up	0.000574416	0.0272694
hsa-miR-618	1.01868	up	0.000574416	0.0272694
kshv-miR-K12-6-5p	1.01868	up	0.000574416	0.0272694
ebv-miR-BHRF1-3	1.01868	up	0.000574416	0.0272694
hsa-miR-218	1.01868	up	0.000574416	0.0272694
hsa-miR-31	1.01868	up	0.000574416	0.0272694
hsa-miR-637	1.01868	up	0.000574416	0.0272694
hsa-miR-135b*	1.01868	up	0.000574416	0.0272694
hsa-miR-661	1.01868	up	0.000574416	0.0272694
hsa-miR-220b	1.01868	up	0.000574416	0.0272694
hsa-miR-653	1.01868	up	0.000574416	0.0272694
hsa-let-7g*	1.01868	up	0.000574416	0.0272694
hsa-miR-193b	1.01868	up	0.000574416	0.0272694
hcmv-miR-US33-3p	1.01868	up	0.000574416	0.0272694
hsa-miR-95	1.01868	up	0.000574416	0.0272694
hcmv-miR-UL36*	1.01868	up	0.000574416	0.0272694
hsa-miR-582-3p	1.01868	up	0.000574416	0.0272694
hsa-miR-188-3p	1.01868	up	0.000574416	0.0272694
hsa-miR-888*	1.01868	up	0.000574416	0.0272694
hsa-miR-886-5p	1.01868	up	0.000574416	0.0272694
hsa-miR-143*	1.01868	up	0.000574416	0.0272694
hsa-miR-938	1.01868	up	0.000574416	0.0272694
hsa-miR-496	1.01868	up	0.000574416	0.0272694
hsa-miR-558	1.01868	up	0.000574416	0.0272694
hsa-miR-485-5p	1.01868	up	0.000574416	0.0272694
kshv-miR-K12-5	1.01868	up	0.000574416	0.0272694
ebv-miR-BART7*	1.01868	up	0.000574416	0.0272694
hsa-miR-544	1.01868	up	0.000574416	0.0272694
hsa-miR-302d*	1.01868	up	0.000574416	0.0272694
hsa-miR-208a	1.01868	up	0.000574416	0.0272694
hsa-miR-153	1.01868	up	0.000574416	0.0272694
hsa-miR-889	1.01868	up	0.000574416	0.0272694
ebv-miR-BART13*	1.01868	up	0.000574416	0.0272694
hsa-miR-639	1.01868	up	0.000574416	0.0272694
hsa-miR-369-5p	1.01868	up	0.000574416	0.0272694
hsa-miR-758	1.01868	up	0.000574416	0.0272694
hsa-miR-556-5p	1.01868	up	0.000574416	0.0272694
hsa-miR-19b-2*	1.01868	up	0.000574416	0.0272694
hsa-miR-488	1.01868	up	0.000574416	0.0272694
hsa-miR-561	1.01868	up	0.000574416	0.0272694
hsa-miR-218-1*	1.01868	up	0.000574416	0.0272694
hsa-miR-379	1.01868	up	0.000574416	0.0272694
hsa-miR-141*	1.01868	up	0.000574416	0.0272694
hsa-miR-512-5p	1.01868	up	0.000574416	0.0272694
hsa-miR-589*	1.01868	up	0.000574416	0.0272694
hsa-miR-99a*	1.01868	up	0.000574416	0.0272694
hsa-miR-23b*	1.01868	up	0.000574416	0.0272694
ebv-miR-BART8	1.01868	up	0.000574416	0.0272694
hsa-miR-802	1.01868	up	0.000574416	0.0272694
hsa-miR-19a*	1.01868	up	0.000574416	0.0272694
hsa-miR-139-5p	1.01868	up	0.000574416	0.0272694
hsa-miR-192*	1.01868	up	0.000574416	0.0272694
hsa-miR-570	1.01868	up	0.000574416	0.0272694
hsa-miR-330-5p	1.01868	up	0.000574416	0.0272694
hsa-miR-556-3p	1.01868	up	0.000574416	0.0272694
hsa-miR-297	1.01868	up	0.000574416	0.0272694
hsa-miR-656	1.01868	up	0.000574416	0.0272694
hsa-miR-519a	1.01868	up	0.000574416	0.0272694
hsa-miR-644	1.01868	up	0.000574416	0.0272694
hsa-miR-9*	1.01868	up	0.000574416	0.0272694
ebv-miR-BART19-5p	1.01868	up	0.000574416	0.0272694
hsa-miR-24-1*	1.01868	up	0.000574416	0.0272694
hsa-miR-646	1.01868	up	0.000574416	0.0272694
hsa-miR-1226	1.01868	up	0.000574416	0.0272694
hsa-miR-577	1.01868	up	0.000574416	0.0272694
hsa-miR-619	1.01868	up	0.000574416	0.0272694
ebv-miR-BART18-3p	1.01868	up	0.000574416	0.0272694
hsa-miR-520a-3p	1.01868	up	0.000574416	0.0272694
ebv-miR-BART1-5p	1.01868	up	0.000574416	0.0272694
hsa-miR-592	1.01868	up	0.000574416	0.0272694
hcmv-miR-US25-2-3p	1.01868	up	0.000574416	0.0272694
hsa-miR-203	1.01868	up	0.000574416	0.0272694
hsa-miR-485-3p	1.01868	up	0.000574416	0.0272694
hsa-miR-508-5p	1.01868	up	0.000574416	0.0272694
hsa-miR-100*	1.01868	up	0.000574416	0.0272694
hsa-miR-92a-2*	1.01868	up	0.000574416	0.0272694
hsa-miR-875-5p	1.01868	up	0.000574416	0.0272694
ebv-miR-BHRF1-2*	1.01868	up	0.000574416	0.0272694
hsa-miR-541	1.01868	up	0.000574416	0.0272694
hsa-miR-412	1.01868	up	0.000574416	0.0272694
hsa-miR-504	1.01868	up	0.000574416	0.0272694
hsa-miR-218-2*	1.01868	up	0.000574416	0.0272694
ebv-miR-BART17-5p	1.01868	up	0.000574416	0.0272694
hsa-miR-453	1.01868	up	0.000574416	0.0272694
hsa-miR-591	1.01868	up	0.000574416	0.0272694
ebv-miR-BART6-3p	1.01868	up	0.000574416	0.0272694
hsa-miR-219-1-3p	1.01868	up	0.000574416	0.0272694
hsa-miR-146a*	1.01868	up	0.000574416	0.0272694
hsa-miR-875-3p	1.01868	up	0.000574416	0.0272694
ebv-miR-BHRF1-2	1.01868	up	0.000574416	0.0272694
kshv-miR-K12-4-3p	1.01868	up	0.000574416	0.0272694
ebv-miR-BART18-5p	1.01868	up	0.000574416	0.0272694
hsa-miR-302b	1.01868	up	0.000574416	0.0272694
kshv-miR-K12-2	1.01868	up	0.000574416	0.0272694
hsa-miR-626	1.01868	up	0.000574416	0.0272694
hsa-miR-34a*	1.01868	up	0.000574416	0.0272694
hsa-miR-767-5p	1.01868	up	0.000574416	0.0272694
hsa-miR-603	1.01868	up	0.000574416	0.0272694
hsa-miR-497*	1.01868	up	0.000574416	0.0272694
hsa-miR-593	1.01868	up	0.000574416	0.0272694
hsa-miR-593*	1.01868	up	0.000574416	0.0272694
hsa-miR-521	1.01868	up	0.000574416	0.0272694
hsa-miR-24-2*	1.01868	up	0.000574416	0.0272694
hsa-miR-517a	1.01868	up	0.000574416	0.0272694
hsa-miR-647	1.01868	up	0.000574416	0.0272694
hsa-miR-615-3p	1.01868	up	0.000574416	0.0272694
hsa-miR-302b*	1.01868	up	0.000574416	0.0272694
hsa-miR-1231	1.01868	up	0.000574416	0.0272694
hsa-miR-635	1.01868	up	0.000574416	0.0272694
hsa-miR-449b	1.01868	up	0.000574416	0.0272694
hsa-miR-519c-3p	1.01868	up	0.000574416	0.0272694
hsa-miR-520c-3p	1.01868	up	0.000574416	0.0272694
hsa-miR-182*	1.01868	up	0.000574416	0.0272694
hsa-miR-329	1.01868	up	0.000574416	0.0272694
hsa-miR-567	1.01868	up	0.000574416	0.0272694
hsa-miR-363*	1.01868	up	0.000574416	0.0272694
hsa-miR-214	1.01868	up	0.000574416	0.0272694
hsa-miR-562	1.01868	up	0.000574416	0.0272694
hsa-miR-600	1.01868	up	0.000574416	0.0272694
hsa-miR-551a	1.01868	up	0.000574416	0.0272694
hsa-miR-643	1.01868	up	0.000574416	0.0272694
hsa-miR-892a	1.01868	up	0.000574416	0.0272694
hsa-miR-145*	1.01868	up	0.000574416	0.0272694
ebv-miR-BART14*	1.01868	up	0.000574416	0.0272694
hsa-miR-651	1.01868	up	0.000574416	0.0272694
hsa-miR-873	1.01868	up	0.000574416	0.0272694
hsa-miR-31*	1.01868	up	0.000574416	0.0272694
ebv-miR-BART8*	1.01868	up	0.000574416	0.0272694
hsa-miR-33b	1.01868	up	0.000574416	0.0272694
hsa-miR-615-5p	1.01868	up	0.000574416	0.0272694
hsa-miR-34b	1.01868	up	0.000574416	0.0272694
hcmv-miR-US25-1*	1.01868	up	0.000574416	0.0272694
hsa-miR-132*	1.01868	up	0.000574416	0.0272694
hsa-miR-527	1.01868	up	0.000574416	0.0272694
kshv-miR-K12-11	1.01868	up	0.000574416	0.0272694
hsa-miR-122*	1.01868	up	0.000574416	0.0272694
ebv-miR-BART5	1.01868	up	0.000574416	0.0272694
hsa-miR-146b-3p	1.01868	up	0.000574416	0.0272694
ebv-miR-BART2-3p	1.01868	up	0.000574416	0.0272694
hsa-miR-1233	1.01868	up	0.000574416	0.0272694
hsa-miR-608	1.01868	up	0.000574416	0.0272694
hsa-miR-409-5p	1.01868	up	0.000574416	0.0272694
hsa-miR-621	1.01868	up	0.000574416	0.0272694
hsa-miR-302d	1.01868	up	0.000574416	0.0272694
hsa-miR-519b-3p	1.01868	up	0.000574416	0.0272694
hsa-miR-147	1.01868	up	0.000574416	0.0272694
hsa-miR-649	1.01868	up	0.000574416	0.0272694
hsa-miR-105*	1.01868	up	0.000574416	0.0272694
hsa-miR-559	1.01868	up	0.000574416	0.0272694
ebv-miR-BART1-3p	1.01868	up	0.000574416	0.0272694
hsa-miR-300	1.01868	up	0.000574416	0.0272694
hsa-miR-578	1.01868	up	0.000574416	0.0272694
hsa-miR-410	1.01868	up	0.000574416	0.0272694
hsa-miR-548b-5p	1.01868	up	0.000574416	0.0272694
hsa-miR-612	1.01868	up	0.000574416	0.0272694
hsa-miR-944	1.01868	up	0.000574416	0.0272694
hsa-miR-587	1.01868	up	0.000574416	0.0272694
hsa-miR-645	1.01868	up	0.000574416	0.0272694
hsa-miR-516a-3p	1.01868	up	0.000574416	0.0272694
ebv-miR-BART3	1.01868	up	0.000574416	0.0272694
hsa-miR-518c	1.01868	up	0.000574416	0.0272694
hsa-miR-518d-3p	1.01868	up	0.000574416	0.0272694
hsa-miR-1236	1.01868	up	0.000574416	0.0272694
hsa-miR-942	1.01868	up	0.000574416	0.0272694
hsa-miR-499-3p	1.01868	up	0.000574416	0.0272694
hsa-miR-943	1.01868	up	0.000574416	0.0272694
hsa-miR-449a	1.01868	up	0.000574416	0.0272694
ebv-miR-BART10*	1.01868	up	0.000574416	0.0272694
hsa-miR-491-5p	1.01868	up	0.000574416	0.0272694
hsa-miR-411*	1.01868	up	0.000574416	0.0272694
hsa-miR-891b	1.01868	up	0.000574416	0.0272694
hsa-miR-576-5p	1.01868	up	0.000574416	0.0272694
hsa-miR-187	1.01868	up	0.000574416	0.0272694
hsa-miR-541*	1.01868	up	0.000574416	0.0272694
hsa-miR-379*	1.01868	up	0.000574416	0.0272694
hsa-miR-411	1.01868	up	0.000574416	0.0272694
hsa-miR-568	1.01868	up	0.000574416	0.0272694
hsa-miR-576-3p	1.01868	up	0.000574416	0.0272694
hsa-miR-124*	1.01868	up	0.000574416	0.0272694
hsa-miR-616*	1.01868	up	0.000574416	0.0272694
hsa-miR-518a-3p	1.01868	up	0.000574416	0.0272694
hsa-miR-216a	1.01868	up	0.000574416	0.0272694
hsa-miR-708*	1.01868	up	0.000574416	0.0272694
hsa-miR-323-3p	1.01868	up	0.000574416	0.0272694
hsa-miR-1224-3p	1.01868	up	0.000574416	0.0272694
hsa-miR-185*	1.01868	up	0.000574416	0.0272694
hsa-miR-7-2*	1.01868	up	0.000574416	0.0272694
kshv-miR-K12-9	1.01868	up	0.000574416	0.0272694
hsa-miR-302c	1.01868	up	0.000574416	0.0272694
hsa-miR-27b*	1.01868	up	0.000574416	0.0272694
hsa-miR-148b*	1.01868	up	0.000574416	0.0272694
hsa-miR-208b	1.01868	up	0.000574416	0.0272694
hsa-miR-606	1.01868	up	0.000574416	0.0272694
hsa-miR-141	1.01868	up	0.000574416	0.0272694
hsa-miR-642	1.01868	up	0.000574416	0.0272694
hsa-miR-573	1.01868	up	0.000574416	0.0272694
hsa-miR-429	1.01868	up	0.000574416	0.0272694
hsa-miR-135b	1.01868	up	0.000574416	0.0272694
ebv-miR-BART20-3p	1.01868	up	0.000574416	0.0272694
hcmv-miR-UL148D	1.01868	up	0.000574416	0.0272694
hcmv-miR-US5-1	1.01868	up	0.000574416	0.0272694
hsa-miR-433	1.01868	up	0.000574416	0.0272694
hsa-miR-554	1.01868	up	0.000574416	0.0272694
hsa-miR-376a*	1.01868	up	0.000574416	0.0272694
hsa-miR-655	1.01868	up	0.000574416	0.0272694
hsa-miR-346	1.01868	up	0.000574416	0.0272694
hsa-miR-455-5p	1.01868	up	0.000574416	0.0272694
hsa-miR-450b-3p	1.01868	up	0.000574416	0.0272694
hsa-miR-27a*	1.01868	up	0.000574416	0.0272694
hiv1-miR-N367	1.01868	up	0.000574416	0.0272694
hsa-miR-599	1.01868	up	0.000574416	0.0272694
ebv-miR-BART9	1.01868	up	0.000574416	0.0272694
hsa-miR-515-5p	1.01868	up	0.000574416	0.0272694
hsa-miR-375	1.01868	up	0.000574416	0.0272694
hsa-miR-30a*	1.01868	up	0.000574416	0.0272694
hsa-miR-611	1.01868	up	0.000574416	0.0272694
hsa-miR-569	1.01868	up	0.000574416	0.0272694
hsa-miR-148a*	1.01868	up	0.000574416	0.0272694
ebv-miR-BART20-5p	1.01868	up	0.000574416	0.0272694
hsa-miR-29b-2*	1.01868	up	0.000574416	0.0272694
hsa-miR-374a*	1.01868	up	0.000574416	0.0272694
hsa-miR-518e	1.01868	up	0.000574416	0.0272694
hsa-miR-452*	1.01868	up	0.000574416	0.0272694
hsa-miR-607	1.01868	up	0.000574416	0.0272694
kshv-miR-K12-6-3p	1.01868	up	0.000574416	0.0272694
hsa-miR-372	1.01868	up	0.000574416	0.0272694
hsa-miR-488*	1.01868	up	0.000574416	0.0272694
hsa-let-7f-2*	1.01868	up	0.000574416	0.0272694
hsa-miR-455-3p	1.01868	up	0.000574416	0.0272694
kshv-miR-K12-1	1.01868	up	0.000574416	0.0272694
hsa-miR-517c	1.01868	up	0.000574416	0.0272694
hsa-miR-136*	1.01868	up	0.000574416	0.0272694
hsa-miR-296-3p	1.01868	up	0.000574416	0.0272694
hsa-miR-371-3p	1.01868	up	0.000574416	0.0272694
hsa-miR-182	1.01868	up	0.000574416	0.0272694
hsa-miR-127-5p	1.01868	up	0.000574416	0.0272694
hsa-miR-585	1.01868	up	0.000574416	0.0272694
hsa-miR-380	1.01868	up	0.000574416	0.0272694
hsa-miR-941	1.01868	up	0.000574416	0.0272694
hsa-miR-548a-3p	1.01868	up	0.000574416	0.0272694
hsa-miR-200a	1.01868	up	0.000574416	0.0272694
hsa-miR-555	1.01868	up	0.000574416	0.0272694
hcmv-miR-US5-2	1.01868	up	0.000574416	0.0272694
hsa-miR-105	1.01868	up	0.000574416	0.0272694
hsa-miR-767-3p	1.01868	up	0.000574416	0.0272694
hsa-let-7e*	1.01868	up	0.000574416	0.0272694
hsa-miR-524-3p	1.01868	up	0.000574416	0.0272694
hsa-miR-214*	1.01868	up	0.000574416	0.0272694
hsa-miR-448	1.01868	up	0.000574416	0.0272694
hsa-miR-924	1.01868	up	0.000574416	0.0272694
hsa-miR-224	1.01868	up	0.000574416	0.0272694
hsa-miR-588	1.01868	up	0.000574416	0.0272694
hsa-miR-147b	1.01868	up	0.000574416	0.0272694
hsa-miR-581	1.01868	up	0.000574416	0.0272694
hsa-miR-507	1.01868	up	0.000574416	0.0272694
hsa-miR-202*	1.01868	up	0.000574416	0.0272694
hsa-miR-216b	1.01868	up	0.000574416	0.0272694
hsa-miR-377*	1.01868	up	0.000574416	0.0272694
hsa-miR-518b	1.01868	up	0.000574416	0.0272694
hsa-miR-641	1.01868	up	0.000574416	0.0272694
hsa-miR-526b*	1.01868	up	0.000574416	0.0272694
hcmv-miR-UL22A*	1.01868	up	0.000574416	0.0272694
hsa-miR-579	1.01868	up	0.000574416	0.0272694
hsa-miR-511	1.01868	up	0.000574416	0.0272694
hsa-miR-92b*	1.01868	up	0.000574416	0.0272694
hsa-miR-657	1.01868	up	0.000574416	0.0272694
hsa-miR-130a*	1.01868	up	0.000574416	0.0272694
hsa-miR-935	1.01868	up	0.000574416	0.0272694
hsa-miR-624	1.01868	up	0.000574416	0.0272694
hsa-miR-590-3p	1.01868	up	0.000574416	0.0272694
hsa-miR-548d-3p	1.01868	up	0.000574416	0.0272694
hsa-miR-517*	1.01868	up	0.000574416	0.0272694
hsa-miR-620	1.01868	up	0.000574416	0.0272694
hsa-miR-432*	1.01868	up	0.000574416	0.0272694
ebv-miR-BART14	1.01868	up	0.000574416	0.0272694
hsa-miR-520a-5p	1.01868	up	0.000574416	0.0272694
hsa-miR-922	1.01868	up	0.000574416	0.0272694
hsa-miR-633	1.01868	up	0.000574416	0.0272694
hsa-miR-597	1.01868	up	0.000574416	0.0272694
ebv-miR-BART9*	1.01868	up	0.000574416	0.0272694
ebv-miR-BART10	1.01868	up	0.000574416	0.0272694
hsa-miR-128	1.01457	up	6.10522	6.12608
hsa-let-7i*	1.00943	up	0.0137275	0.0272694

## Sheet: List of mRNA
GeneSymbol	Fold change	Regulation	Log2[FC]	E0 (normalized)	EE (normalized)	Description	ProbeName	EntrezGeneID	GenbankAccession	GeneName
KLF2	5180.99	down	12.339	10.4239	-1.91507	Homo sapiens Kruppel-like factor 2 (lung) (KLF2), mRNA [NM_016270]	A_23_P119196	10365	NM_016270	Kruppel-like factor 2 (lung)
JUN	1947.09	down	10.9271	10.486	-0.441142	Homo sapiens jun oncogene (JUN), mRNA [NM_002228]	A_23_P201538	3725	NM_002228	jun oncogene
C10orf10	993.809	down	9.95683	5.60034	-4.35649	Homo sapiens chromosome 10 open reading frame 10 (C10orf10), mRNA [NM_007021]	A_24_P329795	11067	NM_007021	chromosome 10 open reading frame 10
FOSB	750.731	down	9.55215	9.11542	-0.43673	Homo sapiens FBJ murine osteosarcoma viral oncogene homolog B (FOSB), transcript variant 1, mRNA [NM_006732]	A_23_P429998	2354	NM_006732	FBJ murine osteosarcoma viral oncogene homolog B
S100A8	545.436	down	9.09127	7.00628	-2.08499	Homo sapiens S100 calcium binding protein A8 (S100A8), mRNA [NM_002964]	A_23_P434809	6279	NM_002964	S100 calcium binding protein A8
EGR4	437.758	down	8.77399	8.72262	-0.0513659	Homo sapiens early growth response 4 (EGR4), mRNA [NM_001965]	A_23_P380318	1961	NM_001965	early growth response 4
DFNB31	423.689	down	8.72686	8.7192	-0.00766397	Homo sapiens cDNA FLJ31628 fis, clone NT2RI2003344. [AK056190]	A_24_P376129	25861	AK056190	deafness, autosomal recessive 31
RGS1	389.052	down	8.60382	6.60637	-1.99745	Homo sapiens regulator of G-protein signaling 1 (RGS1), mRNA [NM_002922]	A_23_P97141	5996	NM_002922	regulator of G-protein signaling 1
FOS	371.6	down	8.53761	8.39942	-0.138189	Homo sapiens FBJ murine osteosarcoma viral oncogene homolog (FOS), mRNA [NM_005252]	A_23_P106194	2353	NM_005252	FBJ murine osteosarcoma viral oncogene homolog
PTGS2	320.519	down	8.32427	8.29215	-0.0321169	Homo sapiens prostaglandin-endoperoxide synthase 2 (prostaglandin G/H synthase and cyclooxygenase) (PTGS2), mRNA [NM_000963]	A_24_P77008	5743	NM_000963	prostaglandin-endoperoxide synthase 2 (prostaglandin G/H synthase and cyclooxygenase)
LAG3	280.307	down	8.13087	5.131	-2.99987	Homo sapiens lymphocyte-activation gene 3 (LAG3), mRNA [NM_002286]	A_23_P116942	3902	NM_002286	lymphocyte-activation gene 3
SETBP1	219.408	down	7.77747	4.32296	-3.45451	Homo sapiens SET binding protein 1 (SETBP1), transcript variant 1, mRNA [NM_015559]	A_32_P32413	26040	NM_015559	SET binding protein 1
DNTT	216.515	down	7.75832	4.20193	-3.5564	Homo sapiens deoxynucleotidyltransferase, terminal (DNTT), transcript variant 1, mRNA [NM_004088]	A_23_P409489	1791	NM_004088	deoxynucleotidyltransferase, terminal
EMP1	186.527	down	7.54324	3.48458	-4.05866	Homo sapiens epithelial membrane protein 1 (EMP1), mRNA [NM_001423]	A_23_P76488	2012	NM_001423	epithelial membrane protein 1
KLF6	181.232	down	7.5017	7.03616	-0.465533	Homo sapiens Kruppel-like factor 6 (KLF6), transcript variant A, mRNA [NM_001300]	A_24_P252739	1316	NM_001300	Kruppel-like factor 6
S100A9	176.781	down	7.46582	6.62922	-0.836603	Homo sapiens S100 calcium binding protein A9 (S100A9), mRNA [NM_002965]	A_23_P23048	6280	NM_002965	S100 calcium binding protein A9
WDR49	168.756	down	7.39879	7.35189	-0.0469021	Homo sapiens WD repeat domain 49 (WDR49), mRNA [NM_178824]	A_23_P356154	151790	NM_178824	WD repeat domain 49
LIMCH1	162.55	down	7.34474	2.81288	-4.53186	Homo sapiens LIM and calponin homology domains 1 (LIMCH1), transcript variant 1, mRNA [NM_014988]	A_32_P117354	22998	NM_014988	LIM and calponin homology domains 1
DPYSL3	155.705	down	7.28267	4.84518	-2.43749	Homo sapiens dihydropyrimidinase-like 3 (DPYSL3), mRNA [NM_001387]	A_24_P149036	1809	NM_001387	dihydropyrimidinase-like 3
ATF3	150.158	down	7.23034	6.62031	-0.610033	Homo sapiens activating transcription factor 3 (ATF3), transcript variant 4, mRNA [NM_001040619]	A_23_P34915	467	NM_001040619	activating transcription factor 3
LOC100289246	140.032	down	7.12961	7.62682	0.49721	PREDICTED: Homo sapiens hypothetical protein LOC100289246 (LOC100289246), mRNA [XM_002342829]	A_32_P44932	100289246	XM_002342829	hypothetical protein LOC100289246
BCL6	138.65	down	7.1153	2.66013	-4.45517	Homo sapiens B-cell CLL/lymphoma 6 (BCL6), transcript variant 2, mRNA [NM_001130845]	A_23_P57856	604	NM_001130845	B-cell CLL/lymphoma 6
LILRB3	128.465	down	7.00523	6.0288	-0.976427	Homo sapiens leukocyte immunoglobulin-like receptor, subfamily B (with TM and ITIM domains), member 3 (LILRB3), transcript variant 2, mRNA [NM_006864]	A_32_P70158	11025	NM_006864	leukocyte immunoglobulin-like receptor, subfamily B (with TM and ITIM domains), member 3
IL8	124.258	down	6.9572	6.72726	-0.229938	Homo sapiens interleukin 8 (IL8), mRNA [NM_000584]	A_32_P87013	3576	NM_000584	interleukin 8
EMCN	121.902	down	6.92958	2.93126	-3.99831	Homo sapiens endomucin (EMCN), transcript variant 1, mRNA [NM_016242]	A_23_P382065	51705	NM_016242	endomucin
SETBP1	120.381	down	6.91146	4.66399	-2.24748	Homo sapiens SET binding protein 1 (SETBP1), transcript variant 1, mRNA [NM_015559]	A_23_P4551	26040	NM_015559	SET binding protein 1
HOPX	116.77	down	6.86753	2.22026	-4.64727	Homo sapiens HOP homeobox (HOPX), transcript variant 2, mRNA [NM_139211]	A_23_P254507	84525	NM_139211	HOP homeobox
HIST2H2AA4	112.554	down	6.81448	5.29829	-1.51619	Homo sapiens histone cluster 2, H2aa4 (HIST2H2AA4), mRNA [NM_001040874]	A_23_P103981	723790	NM_001040874	histone cluster 2, H2aa4
CD69	111.328	down	6.79867	4.97582	-1.82285	Homo sapiens CD69 molecule (CD69), transcript variant 1, mRNA [NM_001781]	A_23_P87879	969	NM_001781	CD69 molecule
MGC29506	109.472	down	6.77441	2.28078	-4.49363	Homo sapiens plasma cell-induced ER protein 1 (MGC29506), mRNA [NM_016459]	A_23_P84596	51237	NM_016459	plasma cell-induced ER protein 1
IDS	106.81	down	6.73891	6.50162	-0.237286	iduronate 2-sulfatase [Source:HGNC Symbol;Acc:5389] [ENST00000340855]	A_32_P38345	3423	CK004173	iduronate 2-sulfatase
FAM134B	105.311	down	6.71851	1.6871	-5.0314	Homo sapiens family with sequence similarity 134, member B (FAM134B), transcript variant 1, mRNA [NM_001034850]	A_23_P167599	54463	NM_001034850	family with sequence similarity 134, member B
S100A12	103.79	down	6.69752	6.2355	-0.462022	Homo sapiens S100 calcium binding protein A12 (S100A12), mRNA [NM_005621]	A_23_P74001	6283	NM_005621	S100 calcium binding protein A12
LRRC70	102.596	down	6.68083	3.31821	-3.36263	Homo sapiens leucine rich repeat containing 70 (LRRC70), mRNA [NM_181506]	A_23_P41664	100130733	NM_181506	leucine rich repeat containing 70
SPON1	102.25	down	6.67596	4.73509	-1.94087	Homo sapiens spondin 1, extracellular matrix protein (SPON1), mRNA [NM_006108]	A_32_P133072	10418	NM_006108	spondin 1, extracellular matrix protein
PLK2	101.398	down	6.66389	4.37348	-2.2904	Homo sapiens polo-like kinase 2 (Drosophila) (PLK2), mRNA [NM_006622]	A_23_P30254	10769	NM_006622	polo-like kinase 2 (Drosophila)
SERPINI2	99.847	down	6.64165	4.87613	-1.76552	Homo sapiens serpin peptidase inhibitor, clade I (pancpin), member 2 (SERPINI2), mRNA [NM_006217]	A_23_P132826	5276	NM_006217	serpin peptidase inhibitor, clade I (pancpin), member 2
GRAMD1C	95.8876	down	6.58327	3.77722	-2.80605	Homo sapiens GRAM domain containing 1C (GRAMD1C), transcript variant 1, mRNA [NM_017577]	A_23_P253012	54762	NM_017577	GRAM domain containing 1C
CRHBP	93.7455	down	6.55068	2.14269	-4.40799	Homo sapiens corticotropin releasing hormone binding protein (CRHBP), mRNA [NM_001882]	A_23_P30567	1393	NM_001882	corticotropin releasing hormone binding protein
DUSP1	89.0947	down	6.47727	7.0243	0.547032	Homo sapiens dual specificity phosphatase 1 (DUSP1), mRNA [NM_004417]	A_23_P110712	1843	NM_004417	dual specificity phosphatase 1
TMEM200A	87.9701	down	6.45894	1.89452	-4.56442	Homo sapiens transmembrane protein 200A (TMEM200A), mRNA [NM_052913]	A_32_P40288	114801	NM_052913	transmembrane protein 200A
HIST2H2AA4	87.6476	down	6.45364	5.60306	-0.850585	Homo sapiens histone cluster 2, H2aa4 (HIST2H2AA4), mRNA [NM_001040874]	A_23_P309381	723790	NM_001040874	histone cluster 2, H2aa4
GBP2	87.5869	down	6.45264	2.47054	-3.9821	Homo sapiens guanylate binding protein 2, interferon-inducible (GBP2), mRNA [NM_004120]	A_23_P85693	2634	NM_004120	guanylate binding protein 2, interferon-inducible
LOC728392	86.8199	down	6.43995	3.31374	-3.12621	Homo sapiens hypothetical protein LOC728392 (LOC728392), mRNA [NM_001162371]	A_23_P107351	728392	NM_001162371	hypothetical protein LOC728392
LOC284454	86.3975	down	6.43292	6.23087	-0.202043	Homo sapiens mRNA; cDNA DKFZp686K181 (from clone DKFZp686K181). [BX640708]	A_32_P444104	284454	BX640708	hypothetical protein LOC284454
PTGS2	85.5295	down	6.41835	5.27637	-1.14198	Homo sapiens prostaglandin-endoperoxide synthase 2 (prostaglandin G/H synthase and cyclooxygenase) (PTGS2), mRNA [NM_000963]	A_24_P250922	5743	NM_000963	prostaglandin-endoperoxide synthase 2 (prostaglandin G/H synthase and cyclooxygenase)
TSC22D3	84.42	down	6.39951	5.50113	-0.898379	Homo sapiens TSC22 domain family, member 3 (TSC22D3), transcript variant 2, mRNA [NM_004089]	A_23_P217688	1831	NM_004089	TSC22 domain family, member 3
EMP1	82.8135	down	6.37179	4.67002	-1.70177	Homo sapiens epithelial membrane protein 1, mRNA (cDNA clone IMAGE:4691099), partial cds. [BC017854]	A_24_P921446	2012	BC017854	epithelial membrane protein 1
	82.4066	down	6.36469	3.95552	-2.40917		A_32_P62371
HLA-DOA	80.4829	down	6.33061	2.56213	-3.76848	Homo sapiens major histocompatibility complex, class II, DO alpha (HLA-DOA), mRNA [NM_002119]	A_32_P356316	3111	NM_002119	major histocompatibility complex, class II, DO alpha
	80.2927	down	6.3272	3.09257	-3.23463		A_23_P111766
NPTX2	79.493	down	6.31276	5.28288	-1.02987	Homo sapiens neuronal pentraxin II (NPTX2), mRNA [NM_002523]	A_23_P82651	4885	NM_002523	neuronal pentraxin II
TNFAIP2	78.3966	down	6.29272	2.22809	-4.06463	Homo sapiens tumor necrosis factor, alpha-induced protein 2 (TNFAIP2), mRNA [NM_006291]	A_23_P421423	7127	NM_006291	tumor necrosis factor, alpha-induced protein 2
	78.2785	down	6.29054	1.81776	-4.47278	Homo sapiens full length insert cDNA clone ZE12B03. [AF086547]	A_32_P203749		AF086547
MX1	76.7929	down	6.2629	2.7997	-3.46321	Homo sapiens myxovirus (influenza virus) resistance 1, interferon-inducible protein p78 (mouse) (MX1), transcript variant 2, mRNA [NM_002462]	A_23_P17663	4599	NM_002462	myxovirus (influenza virus) resistance 1, interferon-inducible protein p78 (mouse)
LOC284454	76.5337	down	6.25802	5.05544	-1.20259	Homo sapiens mRNA; cDNA DKFZp686D0720 (from clone DKFZp686D0720). [AL832183]	A_24_P734060	284454	AL832183	hypothetical protein LOC284454
EMR1	76.2903	down	6.25343	3.0746	-3.17883	Homo sapiens egf-like module containing, mucin-like, hormone receptor-like 1 (EMR1), mRNA [NM_001974]	A_23_P27556	2015	NM_001974	egf-like module containing, mucin-like, hormone receptor-like 1
TSPAN2	75.2396	down	6.23342	3.74792	-2.4855	Homo sapiens tetraspanin 2 (TSPAN2), mRNA [NM_005725]	A_23_P201193	10100	NM_005725	tetraspanin 2
BTG2	74.7589	down	6.22417	4.61576	-1.60842	Homo sapiens BTG family, member 2 (BTG2), mRNA [NM_006763]	A_23_P62901	7832	NM_006763	BTG family, member 2
SLC1A6	74.5396	down	6.21993	3.78375	-2.43619	Homo sapiens solute carrier family 1 (high affinity aspartate/glutamate transporter), member 6 (SLC1A6), mRNA [NM_005071]	A_24_P179467	6511	NM_005071	solute carrier family 1 (high affinity aspartate/glutamate transporter), member 6
KLF4	71.5598	down	6.16108	5.84552	-0.315562	Homo sapiens Kruppel-like factor 4 (gut) (KLF4), mRNA [NM_004235]	A_23_P32233	9314	NM_004235	Kruppel-like factor 4 (gut)
PDE4DIP	71.4692	down	6.15925	3.3405	-2.81875	Homo sapiens phosphodiesterase 4D interacting protein (PDE4DIP), transcript variant 5, mRNA [NM_001002811]	A_23_P200801	9659	NM_001002811	phosphodiesterase 4D interacting protein
RSPH1	71.2832	down	6.15549	2.29894	-3.85655	Homo sapiens radial spoke head 1 homolog (Chlamydomonas) (RSPH1), mRNA [NM_080860]	A_23_P102950	89765	NM_080860	radial spoke head 1 homolog (Chlamydomonas)
SELL	70.7387	down	6.14443	1.86794	-4.27649	Homo sapiens selectin L (SELL), transcript variant 1, mRNA [NM_000655]	A_23_P103522	6402	NM_000655	selectin L
	70.6532	down	6.14268	2.58419	-3.55849	immunoglobulin heavy variable 3-6 pseudogene [Source:HGNC Symbol;Acc:5613] [ENST00000426581]	A_24_P417352		BX161420
TTC22	69.0913	down	6.11043	3.50183	-2.6086	tetratricopeptide repeat domain 22 [Source:HGNC Symbol;Acc:26067] [ENST00000371276]	A_24_P673968	55001	AV741130	tetratricopeptide repeat domain 22
	68.8365	down	6.1051	4.70918	-1.39592	full-length cDNA clone CS0DI002YJ07 of Placenta Cot 25-normalized of Homo sapiens (human). [CR606560]	A_23_P167983		CR606560
ARL4C	66.0347	down	6.04515	3.86849	-2.17666	Homo sapiens ADP-ribosylation factor-like 4C (ARL4C), mRNA [NM_005737]	A_23_P317620	10123	NM_005737	ADP-ribosylation factor-like 4C
ALOX5	65.8868	down	6.04192	3.29993	-2.74199	Homo sapiens arachidonate 5-lipoxygenase (ALOX5), mRNA [NM_000698]	A_23_P104464	240	NM_000698	arachidonate 5-lipoxygenase
FGD5	64.4866	down	6.01093	2.02749	-3.98344	Homo sapiens FYVE, RhoGEF and PH domain containing 5 (FGD5), mRNA [NM_152536]	A_23_P258151	152273	NM_152536	FYVE, RhoGEF and PH domain containing 5
TRIM50	64.197	down	6.00443	2.29113	-3.71331	Homo sapiens tripartite motif-containing 50 (TRIM50), mRNA [NM_178125]	A_23_P308136	135892	NM_178125	tripartite motif-containing 50
TNFSF4	63.8684	down	5.99703	2.03772	-3.95931	Homo sapiens tumor necrosis factor (ligand) superfamily, member 4 (TNFSF4), mRNA [NM_003326]	A_23_P126836	7292	NM_003326	tumor necrosis factor (ligand) superfamily, member 4
TSPAN2	63.0504	down	5.97843	3.85374	-2.12469	Homo sapiens tetraspanin 2 (TSPAN2), mRNA [NM_005725]	A_24_P62659	10100	NM_005725	tetraspanin 2
	62.7557	down	5.97167	4.77484	-1.19683	fg05b07.y1 Human Iris cDNA (Normalized): fg Homo sapiens cDNA clone fg05b07 5', mRNA sequence [CD671494]	A_32_P233379		CD671494
MYO5C	61.9478	down	5.95298	1.42812	-4.52486	Homo sapiens myosin VC (MYO5C), mRNA [NM_018728]	A_23_P140434	55930	NM_018728	myosin VC
NR4A3	60.832	down	5.92676	4.40942	-1.51734	Homo sapiens nuclear receptor subfamily 4, group A, member 3 (NR4A3), transcript variant 1, mRNA [NM_006981]	A_23_P398566	8013	NM_006981	nuclear receptor subfamily 4, group A, member 3
LILRB2	60.8018	down	5.92604	2.10156	-3.82448	Homo sapiens leukocyte immunoglobulin-like receptor, subfamily B (with TM and ITIM domains), member 2 (LILRB2), transcript variant 1, mRNA [NM_005874]	A_23_P208493	10288	NM_005874	leukocyte immunoglobulin-like receptor, subfamily B (with TM and ITIM domains), member 2
SRGN	59.3059	down	5.8901	3.38389	-2.50622	Homo sapiens serglycin, mRNA (cDNA clone IMAGE:4688573). [BC022313]	A_24_P915269	5552	BC022313	serglycin
FLJ22536	59.134	down	5.88592	3.12973	-2.75619	Homo sapiens cDNA FLJ37399 fis, clone BRAMY2027587. [AK094718]	A_24_P861099	401237	AK094718	hypothetical locus LOC401237
ROBO4	58.4585	down	5.86934	2.27448	-3.59486	Homo sapiens roundabout homolog 4, magic roundabout (Drosophila) (ROBO4), mRNA [NM_019055]	A_23_P344421	54538	NM_019055	roundabout homolog 4, magic roundabout (Drosophila)
ARMCX2	57.3383	down	5.84143	2.11904	-3.72239	Homo sapiens armadillo repeat containing, X-linked 2 (ARMCX2), mRNA [NM_014782]	A_23_P73747	9823	NM_014782	armadillo repeat containing, X-linked 2
POU2AF1	56.6596	down	5.82425	5.52133	-0.302916	Homo sapiens POU class 2 associating factor 1 (POU2AF1), mRNA [NM_006235]	A_23_P312920	5450	NM_006235	POU class 2 associating factor 1
ABCA1	54.8439	down	5.77726	2.33968	-3.43758	Homo sapiens ATP-binding cassette, sub-family A (ABC1), member 1 (ABCA1), mRNA [NM_005502]	A_24_P235429	19	NM_005502	ATP-binding cassette, sub-family A (ABC1), member 1
	54.1643	down	5.75927	5.96426	0.204987	AA573434 nk99c02.s1 NCI_CGAP_Co3 Homo sapiens cDNA clone IMAGE:1028930 3', mRNA sequence [AA573434]	A_32_P213543		AA573434
SCML4	54.1493	down	5.75887	1.63306	-4.12581	Homo sapiens sex comb on midleg-like 4 (Drosophila) (SCML4), mRNA [NM_198081]	A_23_P8297	256380	NM_198081	sex comb on midleg-like 4 (Drosophila)
LTB	53.6562	down	5.74567	3.01169	-2.73399	Homo sapiens lymphotoxin beta (TNF superfamily, member 3) (LTB), transcript variant 1, mRNA [NM_002341]	A_23_P93348	4050	NM_002341	lymphotoxin beta (TNF superfamily, member 3)
KCNK17	52.8883	down	5.72488	1.98142	-3.74346	Homo sapiens potassium channel, subfamily K, member 17 (KCNK17), transcript variant 1, mRNA [NM_031460]	A_23_P42128	89822	NM_031460	potassium channel, subfamily K, member 17
	52.6631	down	5.71872	4.29423	-1.42449	ALU1_HUMAN (P39188) Alu subfamily J sequence contamination warning entry, partial (7%) [THC2673554]	A_32_P12372
C3orf50	52.24	down	5.70708	1.70029	-4.00679	Homo sapiens chromosome 3 open reading frame 50 (C3orf50), non-coding RNA [NR_021485]	A_24_P68183	93556	NR_021485	chromosome 3 open reading frame 50
CLIP3	51.7356	down	5.69309	3.29707	-2.39602	Homo sapiens CAP-GLY domain containing linker protein 3 (CLIP3), mRNA [NM_015526]	A_23_P50786	25999	NM_015526	CAP-GLY domain containing linker protein 3
VIM	51.6972	down	5.69201	1.89414	-3.79788	Homo sapiens vimentin (VIM), mRNA [NM_003380]	A_23_P161194	7431	NM_003380	vimentin
PDE4B	51.3715	down	5.6829	3.01965	-2.66324	Homo sapiens phosphodiesterase 4B, cAMP-specific (phosphodiesterase E4 dunce homolog, Drosophila) (PDE4B), transcript variant d, mRNA [NM_001037341]	A_23_P74278	5142	NM_001037341	phosphodiesterase 4B, cAMP-specific (phosphodiesterase E4 dunce homolog, Drosophila)
	51.3446	down	5.68214	2.26535	-3.41679	Homo sapiens EST from clone 208499, full insert. [AL355711]	A_32_P147063		AL355711
KIAA1257	51.1909	down	5.67782	1.73989	-3.93792	Homo sapiens KIAA1257 (KIAA1257), mRNA [NM_020741]	A_32_P163739	57501	NM_020741	KIAA1257
HIST2H2BE	50.9403	down	5.67073	3.80138	-1.86936	Homo sapiens histone cluster 2, H2be (HIST2H2BE), mRNA [NM_003528]	A_24_P148321	8349	NM_003528	histone cluster 2, H2be
GIMAP7	50.3755	down	5.65465	3.47385	-2.1808	Homo sapiens GTPase, IMAP family member 7 (GIMAP7), mRNA [NM_153236]	A_24_P274831	168537	NM_153236	GTPase, IMAP family member 7
ZFP36	50.3547	down	5.65405	5.23051	-0.423546	Homo sapiens zinc finger protein 36, C3H type, homolog (mouse) (ZFP36), mRNA [NM_003407]	A_23_P39237	7538	NM_003407	zinc finger protein 36, C3H type, homolog (mouse)
CXCL2	50.2891	down	5.65217	2.8641	-2.78808	Homo sapiens chemokine (C-X-C motif) ligand 2 (CXCL2), mRNA [NM_002089]	A_23_P315364	2920	NM_002089	chemokine (C-X-C motif) ligand 2
HOPX	50.2145	down	5.65003	2.19443	-3.4556	Homo sapiens HOP homeobox (HOPX), transcript variant 2, mRNA [NM_139211]	A_24_P913146	84525	NM_139211	HOP homeobox
	50.2111	down	5.64994	2.15817	-3.49177	Homo sapiens cDNA FLJ30967 fis, clone HEART2000309, weakly similar to PTB-ASSOCIATED SPLICING FACTOR. [AK055529]	A_32_P164971		AK055529
TRH	49.9746	down	5.64312	1.17204	-4.47109	Homo sapiens thyrotropin-releasing hormone (TRH), mRNA [NM_007117]	A_23_P132760	7200	NM_007117	thyrotropin-releasing hormone
GIMAP8	49.4469	down	5.62781	5.29569	-0.332116	Homo sapiens GTPase, IMAP family member 8 (GIMAP8), mRNA [NM_175571]	A_23_P168388	155038	NM_175571	GTPase, IMAP family member 8
FLJ22536	48.5145	down	5.60034	2.45149	-3.14885	Homo sapiens hypothetical locus LOC401237 (FLJ22536), non-coding RNA [NR_015410]	A_24_P838448	401237	NR_015410	hypothetical locus LOC401237
CXorf50	47.9099	down	5.58225	2.73555	-2.84671	Homo sapiens chromosome X open reading frame 50 (CXorf50), non-coding RNA [NR_026595]	A_23_P387585	203429	NR_026595	chromosome X open reading frame 50
CCL3	47.7902	down	5.57864	4.71644	-0.862204	Homo sapiens mRNA for pLD78 peptide, complete cds. [D00044]	A_23_P373017	6348	D00044	chemokine (C-C motif) ligand 3
PRDM16	47.6748	down	5.57515	1.04663	-4.52852	Homo sapiens PR domain containing 16 (PRDM16), transcript variant 1, mRNA [NM_022114]	A_32_P225816	63976	NM_022114	PR domain containing 16
RBPMS	47.6003	down	5.5729	1.82799	-3.7449	Homo sapiens RNA binding protein with multiple splicing (RBPMS), transcript variant 3, mRNA [NM_001008712]	A_23_P71316	11030	NM_001008712	RNA binding protein with multiple splicing
PROM1	47.5631	down	5.57177	1.46495	-4.10682	Homo sapiens prominin 1 (PROM1), transcript variant 1, mRNA [NM_006017]	A_23_P258463	8842	NM_006017	prominin 1
KIAA1683	47.2956	down	5.56363	3.44171	-2.12193	Homo sapiens KIAA1683 (KIAA1683), transcript variant 2, mRNA [NM_025249]	A_23_P130974	80726	NM_025249	KIAA1683
	47.247	down	5.56215	1.78833	-3.77382	Sequence 1567 from Patent EP1308459. [AX748042]	A_24_P333372		AX748042
HLF	47.077	down	5.55695	1.58782	-3.96913	Homo sapiens hepatic leukemia factor (HLF), mRNA [NM_002126]	A_23_P356585	3131	NM_002126	hepatic leukemia factor
CP	47.066	down	5.55661	5.54481	-0.0118088	Homo sapiens ceruloplasmin (ferroxidase) (CP), mRNA [NM_000096]	A_23_P414793	1356	NM_000096	ceruloplasmin (ferroxidase)
GPR126	47.0345	down	5.55565	2.08945	-3.4662	Homo sapiens G protein-coupled receptor 126 (GPR126), transcript variant a1, mRNA [NM_020455]	A_24_P411749	57211	NM_020455	G protein-coupled receptor 126
MTMR9L	46.7474	down	5.54681	2.0354	-3.51141	Homo sapiens myotubularin related protein 9-like (MTMR9L), non-coding RNA [NR_026850]	A_24_P160413	339483	NR_026850	myotubularin related protein 9-like
DMRTC1	46.0227	down	5.52427	2.49858	-3.0257	Homo sapiens DMRT-like family C1 (DMRTC1), mRNA [NM_033053]	A_32_P179998	63947	NM_033053	DMRT-like family C1
CXCR7	45.9228	down	5.52114	1.86092	-3.66022	Homo sapiens chemokine (C-X-C motif) receptor 7 (CXCR7), mRNA [NM_020311]	A_23_P131676	57007	NM_020311	chemokine (C-X-C motif) receptor 7
SH3TC1	45.8505	down	5.51886	2.77264	-2.74623	Homo sapiens SH3 domain and tetratricopeptide repeats 1 (SH3TC1), mRNA [NM_018986]	A_23_P41390	54436	NM_018986	SH3 domain and tetratricopeptide repeats 1
GIMAP5	45.519	down	5.5084	3.44214	-2.06626	Homo sapiens GTPase, IMAP family member 5 (GIMAP5), mRNA [NM_018384]	A_23_P42588	55340	NM_018384	GTPase, IMAP family member 5
EREG	45.4908	down	5.5075	4.45022	-1.05728	Homo sapiens epiregulin (EREG), mRNA [NM_001432]	A_23_P41344	2069	NM_001432	epiregulin
TNNC2	45.382	down	5.50405	2.71504	-2.78901	Homo sapiens troponin C type 2 (fast) (TNNC2), mRNA [NM_003279]	A_23_P131825	7125	NM_003279	troponin C type 2 (fast)
ROBO4	45.1818	down	5.49767	2.41765	-3.08002	Homo sapiens roundabout homolog 4, magic roundabout (Drosophila) (ROBO4), mRNA [NM_019055]	A_23_P104881	54538	NM_019055	roundabout homolog 4, magic roundabout (Drosophila)
PER1	45.169	down	5.49726	5.7919	0.294636	Homo sapiens cDNA FLJ59327 complete cds, highly similar to Period circadian protein 1. [AK295410]	A_24_P93916	5187	AK295410	period homolog 1 (Drosophila)
BCL3	44.9731	down	5.49099	2.70843	-2.78256	Homo sapiens B-cell CLL/lymphoma 3 (BCL3), mRNA [NM_005178]	A_23_P4662	602	NM_005178	B-cell CLL/lymphoma 3
FAM71A	44.8834	down	5.48811	5.19644	-0.291671	Homo sapiens family with sequence similarity 71, member A (FAM71A), mRNA [NM_153606]	A_23_P354288	149647	NM_153606	family with sequence similarity 71, member A
KLF6	44.2572	down	5.46784	5.22145	-0.246391	Homo sapiens Kruppel-like factor 6 (KLF6), transcript variant A, mRNA [NM_001300]	A_23_P63798	1316	NM_001300	Kruppel-like factor 6
KLF6	44.2494	down	5.46759	5.2252	-0.242382	Homo sapiens Kruppel-like factor 6 (KLF6), transcript variant A, mRNA [NM_001300]	A_24_P69654	1316	NM_001300	Kruppel-like factor 6
CREB5	44.0949	down	5.46254	5.43436	-0.0281837	Homo sapiens cAMP responsive element binding protein 5 (CREB5), transcript variant 1, mRNA [NM_182898]	A_24_P532232	9586	NM_182898	cAMP responsive element binding protein 5
LOC401317	43.743	down	5.45098	5.10952	-0.341463	Homo sapiens cDNA clone IMAGE:30398108. [BC087859]	A_32_P219135	401317	BC087859	hypothetical LOC401317
HOXA3	43.7195	down	5.45021	1.99388	-3.45632	Homo sapiens homeobox A3 (HOXA3), transcript variant 2, mRNA [NM_153631]	A_23_P501538	3200	NM_153631	homeobox A3
GPR126	42.7661	down	5.4184	2.00663	-3.41177	Homo sapiens G protein-coupled receptor 126 (GPR126), transcript variant a1, mRNA [NM_020455]	A_24_P942945	57211	NM_020455	G protein-coupled receptor 126
PHLDB2	42.6571	down	5.41472	1.90982	-3.5049	Homo sapiens pleckstrin homology-like domain, family B, member 2 (PHLDB2), transcript variant 4, mRNA [NM_145753]	A_24_P240166	90102	NM_145753	pleckstrin homology-like domain, family B, member 2
AMICA1	42.3078	down	5.40285	1.01964	-4.38321	Homo sapiens adhesion molecule, interacts with CXADR antigen 1 (AMICA1), transcript variant 2, mRNA [NM_153206]	A_24_P192914	120425	NM_153206	adhesion molecule, interacts with CXADR antigen 1
CCDC48	42.2631	down	5.40133	2.29494	-3.10638	Homo sapiens coiled-coil domain containing 48 (CCDC48), mRNA [NM_024768]	A_23_P166566	79825	NM_024768	coiled-coil domain containing 48
GBP4	42.1797	down	5.39848	2.68122	-2.71726	Homo sapiens guanylate binding protein 4 (GBP4), mRNA [NM_052941]	A_23_P103496	115361	NM_052941	guanylate binding protein 4
GIMAP1	42.1759	down	5.39835	2.88099	-2.51736	GTPase, IMAP family member 1 [Source:HGNC Symbol;Acc:23237] [ENST00000307194]	A_23_P31188	170575	AK091818	GTPase, IMAP family member 1
PACSIN1	42.0642	down	5.39452	5.01692	-0.377605	Homo sapiens protein kinase C and casein kinase substrate in neurons 1 (PACSIN1), mRNA [NM_020804]	A_23_P258088	29993	NM_020804	protein kinase C and casein kinase substrate in neurons 1
NPDC1	41.7903	down	5.3851	1.85764	-3.52746	Homo sapiens neural proliferation, differentiation and control, 1 (NPDC1), mRNA [NM_015392]	A_23_P146572	56654	NM_015392	neural proliferation, differentiation and control, 1
CLEC3B	41.7758	down	5.38459	1.33265	-4.05195	Homo sapiens C-type lectin domain family 3, member B (CLEC3B), mRNA [NM_003278]	A_23_P69497	7123	NM_003278	C-type lectin domain family 3, member B
TPPP3	41.5712	down	5.37751	5.65376	0.276249	Homo sapiens tubulin polymerization-promoting protein family member 3 (TPPP3), mRNA [NM_016140]	A_23_P26386	51673	NM_016140	tubulin polymerization-promoting protein family member 3
BAALC	40.8724	down	5.35305	1.20919	-4.14386	Homo sapiens brain and acute leukemia, cytoplasmic (BAALC), transcript variant 1, mRNA [NM_024812]	A_23_P134663	79870	NM_024812	brain and acute leukemia, cytoplasmic
SLC2A5	40.8554	down	5.35246	0.918158	-4.4343	Homo sapiens solute carrier family 2 (facilitated glucose/fructose transporter), member 5 (SLC2A5), transcript variant 1, mRNA [NM_003039]	A_23_P160159	6518	NM_003039	solute carrier family 2 (facilitated glucose/fructose transporter), member 5
MPPED2	40.6143	down	5.34392	3.03903	-2.30488	Homo sapiens metallophosphoesterase domain containing 2 (MPPED2), transcript variant 1, mRNA [NM_001584]	A_32_P105825	744	NM_001584	metallophosphoesterase domain containing 2
GADD45B	40.5498	down	5.34162	3.6616	-1.68002	Homo sapiens growth arrest and DNA-damage-inducible, beta (GADD45B), mRNA [NM_015675]	A_24_P239606	4616	NM_015675	growth arrest and DNA-damage-inducible, beta
AMICA1	40.5306	down	5.34094	1.02114	-4.3198	Homo sapiens adhesion molecule, interacts with CXADR antigen 1 (AMICA1), transcript variant 2, mRNA [NM_153206]	A_23_P1759	120425	NM_153206	adhesion molecule, interacts with CXADR antigen 1
BMPR1B	40.3721	down	5.33529	1.23968	-4.09561	Homo sapiens bone morphogenetic protein receptor, type IB (BMPR1B), mRNA [NM_001203]	A_32_P217901	658	NM_001203	bone morphogenetic protein receptor, type IB
CYTH4	40.3044	down	5.33287	2.38901	-2.94386	Homo sapiens cytohesin 4 (CYTH4), mRNA [NM_013385]	A_23_P155057	27128	NM_013385	cytohesin 4
	40.2907	down	5.33237	4.66744	-0.66494	Homo sapiens, clone IMAGE:2960704, mRNA. [BC007549]	A_24_P935535		BC007549
BAIAP3	39.6442	down	5.30904	5.37073	0.0616933	Homo sapiens BAI1-associated protein 3 (BAIAP3), mRNA [NM_003933]	A_23_P163492	8938	NM_003933	BAI1-associated protein 3
ANK3	39.6214	down	5.30821	1.92129	-3.38692	Homo sapiens ankyrin 3, node of Ranvier (ankyrin G) (ANK3), transcript variant 1, mRNA [NM_020987]	A_23_P301530	288	NM_020987	ankyrin 3, node of Ranvier (ankyrin G)
	39.4597	down	5.30231	2.26581	-3.03649	Homo sapiens mRNA; cDNA DKFZp451C2311 (from clone DKFZp451C2311); complete cds. [AL832451]	A_24_P36898		AL832451
KCNK17	39.2853	down	5.29592	2.11577	-3.18015	Homo sapiens potassium channel, subfamily K, member 17 (KCNK17), transcript variant 1, mRNA [NM_031460]	A_24_P112032	89822	NM_031460	potassium channel, subfamily K, member 17
GIMAP1	39.2419	down	5.29432	2.80253	-2.4918	Homo sapiens GTPase, IMAP family member 1 (GIMAP1), mRNA [NM_130759]	A_23_P427023	170575	NM_130759	GTPase, IMAP family member 1
LRRN1	39.165	down	5.29149	2.03955	-3.25194	Homo sapiens leucine rich repeat neuronal 1 (LRRN1), mRNA [NM_020873]	A_24_P240187	57633	NM_020873	leucine rich repeat neuronal 1
TPM2	39.113	down	5.28957	3.02988	-2.25969	Homo sapiens tropomyosin 2 (beta) (TPM2), transcript variant 2, mRNA [NM_213674]	A_23_P216501	7169	NM_213674	tropomyosin 2 (beta)
RHPN1	39.0902	down	5.28873	2.42206	-2.86667	Homo sapiens rhophilin, Rho GTPase binding protein 1 (RHPN1), mRNA [NM_052924]	A_23_P315386	114822	NM_052924	rhophilin, Rho GTPase binding protein 1
RARRES3	39.0048	down	5.28558	2.69365	-2.59193	Homo sapiens retinoic acid receptor responder (tazarotene induced) 3 (RARRES3), mRNA [NM_004585]	A_23_P1962	5920	NM_004585	retinoic acid receptor responder (tazarotene induced) 3
HIST1H2AD	38.7345	down	5.27555	4.69672	-0.578824	Homo sapiens histone cluster 1, H2ad (HIST1H2AD), mRNA [NM_021065]	A_23_P428184	3013	NM_021065	histone cluster 1, H2ad
BCL2A1	38.5331	down	5.26803	0.801433	-4.46659	Homo sapiens BCL2-related protein A1 (BCL2A1), transcript variant 1, mRNA [NM_004049]	A_23_P152002	597	NM_004049	BCL2-related protein A1
BMF	38.506	down	5.26701	1.50306	-3.76396	Homo sapiens Bcl2 modifying factor (BMF), transcript variant 1, mRNA [NM_001003940]	A_23_P379649	90427	NM_001003940	Bcl2 modifying factor
DMKN	38.4041	down	5.26319	5.21854	-0.0446447	Homo sapiens dermokine (DMKN), transcript variant 1, mRNA [NM_001035516]	A_23_P320261	93099	NM_001035516	dermokine
AR	38.0878	down	5.25126	1.51601	-3.73524	Homo sapiens androgen receptor (AR), transcript variant 1, mRNA [NM_000044]	A_23_P113111	367	NM_000044	androgen receptor
EREG	37.8843	down	5.24353	4.08249	-1.16104	Homo sapiens epiregulin (EREG), mRNA [NM_001432]	A_24_P217520	2069	NM_001432	epiregulin
TAGAP	37.7337	down	5.23778	3.84876	-1.38902	Homo sapiens T-cell activation RhoGTPase activating protein (TAGAP), transcript variant 3, mRNA [NM_138810]	A_23_P339588	117289	NM_138810	T-cell activation RhoGTPase activating protein
ANXA6	37.7272	down	5.23753	1.79473	-3.4428	Homo sapiens annexin A6 (ANXA6), transcript variant 1, mRNA [NM_001155]	A_23_P357104	309	NM_001155	annexin A6
HIST2H2BE	37.5373	down	5.23025	4.08315	-1.1471	Homo sapiens histone cluster 2, H2be (HIST2H2BE), mRNA [NM_003528]	A_23_P149545	8349	NM_003528	histone cluster 2, H2be
ATP8B4	37.5308	down	5.23	1.14293	-4.08708	Homo sapiens ATPase, class I, type 8B, member 4 (ATP8B4), mRNA [NM_024837]	A_23_P163216	79895	NM_024837	ATPase, class I, type 8B, member 4
MAGED4B	37.3594	down	5.2234	2.83679	-2.38661	Homo sapiens melanoma antigen family D, 4B (MAGED4B), transcript variant 1, mRNA [NM_030801]	A_23_P159907	81557	NM_030801	melanoma antigen family D, 4B
CFI	37.0198	down	5.21022	5.19759	-0.0126314	Homo sapiens complement factor I (CFI), mRNA [NM_000204]	A_23_P7212	3426	NM_000204	complement factor I
SLC16A2	37.0196	down	5.21022	0.938735	-4.27148	Homo sapiens solute carrier family 16, member 2 (monocarboxylic acid transporter 8) (SLC16A2), mRNA [NM_006517]	A_23_P137097	6567	NM_006517	solute carrier family 16, member 2 (monocarboxylic acid transporter 8)
	36.9599	down	5.20789	2.21729	-2.9906	BQ354462 CM2-HT0970-131100-502-h12 HT0970 Homo sapiens cDNA, mRNA sequence [BQ354462]	A_32_P198179		BQ354462
CRIP2	36.8998	down	5.20554	4.48581	-0.71973	Homo sapiens cysteine-rich protein 2 (CRIP2), mRNA [NM_001312]	A_23_P112798	1397	NM_001312	cysteine-rich protein 2
PCDH9	36.5674	down	5.19249	2.88326	-2.30923	Homo sapiens protocadherin 9 (PCDH9), transcript variant 2, mRNA [NM_020403]	A_24_P187218	5101	NM_020403	protocadherin 9
	36.5127	down	5.19033	1.8551	-3.33522	RR12_SPIMX (P42344) Chloroplast 30S ribosomal protein S12, partial (11%) [THC2611661]	A_32_P164573
EMCN	36.4267	down	5.18692	2.16174	-3.02518	Homo sapiens endomucin (EMCN), transcript variant 1, mRNA [NM_016242]	A_32_P213521	51705	NM_016242	endomucin
NFKBIZ	36.2823	down	5.18119	4.39566	-0.78553	Homo sapiens nuclear factor of kappa light polypeptide gene enhancer in B-cells inhibitor, zeta (NFKBIZ), transcript variant 1, mRNA [NM_031419]	A_23_P212089	64332	NM_031419	nuclear factor of kappa light polypeptide gene enhancer in B-cells inhibitor, zeta
INSL3	36.2766	down	5.18097	3.22038	-1.96058	Homo sapiens insulin-like 3 (Leydig cell) (INSL3), mRNA [NM_005543]	A_23_P209006	3640	NM_005543	insulin-like 3 (Leydig cell)
VIM	36.0362	down	5.17137	1.4456	-3.72577	Homo sapiens vimentin (VIM), mRNA [NM_003380]	A_23_P161190	7431	NM_003380	vimentin
SHANK3	35.8997	down	5.1659	2.18197	-2.98393	Homo sapiens SH3 and multiple ankyrin repeat domains 3 (SHANK3), mRNA [NM_001080420]	A_24_P194881	85358	NM_001080420	SH3 and multiple ankyrin repeat domains 3
	35.8475	down	5.1638	2.02908	-3.13472		A_32_P124728
	35.8422	down	5.16359	2.10364	-3.05995	MUSVIM01 vimentin protein {Mus musculus} (exp=-1; wgp=0; cg=0), partial (16%) [THC2574606]	A_24_P596251
FLT3	35.4974	down	5.14964	0.615481	-4.53416	Homo sapiens fms-related tyrosine kinase 3 (FLT3), mRNA [NM_004119]	A_23_P99442	2322	NM_004119	fms-related tyrosine kinase 3
GRASP	35.4335	down	5.14704	2.81614	-2.3309	Homo sapiens GRP1 (general receptor for phosphoinositides 1)-associated scaffold protein (GRASP), mRNA [NM_181711]	A_23_P105442	160622	NM_181711	GRP1 (general receptor for phosphoinositides 1)-associated scaffold protein
SVIL	35.4075	down	5.14598	2.1182	-3.02779	Homo sapiens supervillin (SVIL), transcript variant 2, mRNA [NM_021738]	A_23_P35349	6840	NM_021738	supervillin
	35.4034	down	5.14581	1.7443	-3.40152	ALU1_HUMAN (P39188) Alu subfamily J sequence contamination warning entry, partial (5%) [THC2663167]	A_32_P209582
GBP4	35.3107	down	5.14203	2.83767	-2.30436	Homo sapiens guanylate binding protein 4 (GBP4), mRNA [NM_052941]	A_24_P45446	115361	NM_052941	guanylate binding protein 4
BEX5	35.2695	down	5.14035	2.37253	-2.76782	Homo sapiens brain expressed, X-linked 5 (BEX5), transcript variant 1, mRNA [NM_001012978]	A_32_P69849	340542	NM_001012978	brain expressed, X-linked 5
ANK3	35.1134	down	5.13395	1.49249	-3.64146	Homo sapiens ankyrin 3, node of Ranvier (ankyrin G) (ANK3), transcript variant 1, mRNA [NM_020987]	A_23_P202269	288	NM_020987	ankyrin 3, node of Ranvier (ankyrin G)
hCG_1774568	35.1086	down	5.13375	2.70945	-2.4243	Homo sapiens cDNA clone IMAGE:2959724. [BC080517]	A_32_P147622	100134018	BC080517	similar to hCG1774568
	34.9677	down	5.12795	1.80461	-3.32334		A_32_P194423
FHL1	34.759	down	5.11931	3.50332	-1.616	Homo sapiens four and a half LIM domains 1 (FHL1), transcript variant 2, mRNA [NM_001449]	A_23_P217326	2273	NM_001449	four and a half LIM domains 1
PTGER4	34.6261	down	5.11379	1.68736	-3.42642	Homo sapiens prostaglandin E receptor 4 (subtype EP4) (PTGER4), mRNA [NM_000958]	A_23_P148047	5734	NM_000958	prostaglandin E receptor 4 (subtype EP4)
	34.5811	down	5.11191	5.11682	0.00490952	BG950086 CM1-CT0377-020101-710-g05 CT0377 Homo sapiens cDNA, mRNA sequence [BG950086]	A_32_P171488		BG950086
TPM2	34.4911	down	5.10815	3.12536	-1.98279	Homo sapiens tropomyosin 2 (beta) (TPM2), transcript variant 2, mRNA [NM_213674]	A_23_P20566	7169	NM_213674	tropomyosin 2 (beta)
C1QTNF4	34.4026	down	5.10444	0.757775	-4.34667	Homo sapiens C1q and tumor necrosis factor related protein 4 (C1QTNF4), mRNA [NM_031909]	A_23_P52597	114900	NM_031909	C1q and tumor necrosis factor related protein 4
PCDH17	34.2365	down	5.09746	2.38498	-2.71248	Homo sapiens protocadherin 17 (PCDH17), mRNA [NM_001040429]	A_23_P205057	27253	NM_001040429	protocadherin 17
COL24A1	34.1482	down	5.09374	1.4481	-3.64564	Homo sapiens collagen, type XXIV, alpha 1 (COL24A1), mRNA [NM_152890]	A_23_P74701	255631	NM_152890	collagen, type XXIV, alpha 1
ABCA13	34.0077	down	5.08779	3.26074	-1.82705	Homo sapiens ATP-binding cassette, sub-family A (ABC1), member 13 (ABCA13), mRNA [NM_152701]	A_23_P364324	154664	NM_152701	ATP-binding cassette, sub-family A (ABC1), member 13
	33.8939	down	5.08296	4.94417	-0.138787	Homo sapiens clone DNA147263 AAGG6488 (UNQ6488) mRNA, complete cds. [AY358241]	A_24_P629883		AY358241
PCNXL2	33.8051	down	5.07917	2.11598	-2.96318	Homo sapiens pecanex-like 2 (Drosophila) (PCNXL2), transcript variant 1, mRNA [NM_014801]	A_23_P200260	80003	NM_014801	pecanex-like 2 (Drosophila)
PRKCZ	33.6757	down	5.07364	2.64769	-2.42594	Homo sapiens protein kinase C, zeta (PRKCZ), transcript variant 1, mRNA [NM_002744]	A_23_P51187	5590	NM_002744	protein kinase C, zeta
LOC100128164	33.6531	down	5.07267	2.58099	-2.49168	Homo sapiens four and a half LIM domains 1 pseudogene (LOC100128164), transcript variant 1, non-coding RNA [NR_027622]	A_24_P892612	100128164	NR_027622	four and a half LIM domains 1 pseudogene
GPR109B	33.6065	down	5.07067	4.82589	-0.244775	Homo sapiens G protein-coupled receptor 109B (GPR109B), mRNA [NM_006018]	A_23_P64721	8843	NM_006018	G protein-coupled receptor 109B
EBF1	33.5712	down	5.06915	5.03942	-0.0297355	Homo sapiens early B-cell factor 1 (EBF1), mRNA [NM_024007]	A_32_P197561	1879	NM_024007	early B-cell factor 1
JAK3	33.5597	down	5.06866	1.82637	-3.24229	Homo sapiens Janus kinase 3 (JAK3), mRNA [NM_000215]	A_24_P59667	3718	NM_000215	Janus kinase 3
	33.3643	down	5.06023	1.39402	-3.66621		A_24_P659980
SPINK2	33.2786	down	5.05652	0.536119	-4.52041	Homo sapiens serine peptidase inhibitor, Kazal type 2 (acrosin-trypsin inhibitor) (SPINK2), mRNA [NM_021114]	A_23_P155688	6691	NM_021114	serine peptidase inhibitor, Kazal type 2 (acrosin-trypsin inhibitor)
LIMS3-LOC440895	32.9106	down	5.04048	0.273606	-4.76687	Homo sapiens LIMS3-LOC440895 read-through (LIMS3-LOC440895), transcript variant 2, non-coding RNA [NR_027144]	A_24_P527716	100271835	NR_027144	LIMS3-LOC440895 read-through
	32.8981	down	5.03993	2.18933	-2.8506		A_32_P134556
	32.8099	down	5.03606	1.47274	-3.56332	Human 5.5 kb mRNA upregulated in retinoic acid treated HL-60 neutrophilic cells. [U09197]	A_24_P937240		U09197
DEFA3	32.7319	down	5.03262	4.88298	-0.149641	Homo sapiens defensin, alpha 3, neutrophil-specific (DEFA3), mRNA [NM_005217]	A_23_P31816	1668	NM_005217	defensin, alpha 3, neutrophil-specific
CHRDL1	32.3917	down	5.01755	0.739322	-4.27823	Homo sapiens chordin-like 1 (CHRDL1), transcript variant 1, mRNA [NM_001143981]	A_24_P168925	91851	NM_001143981	chordin-like 1
SHF	32.3675	down	5.01648	1.24105	-3.77543	Homo sapiens Src homology 2 domain containing F (SHF), mRNA [NM_138356]	A_32_P183904	90525	NM_138356	Src homology 2 domain containing F
TRIB1	32.0302	down	5.00136	2.03696	-2.9644	Homo sapiens tribbles homolog 1 (Drosophila) (TRIB1), mRNA [NM_025195]	A_24_P252497	10221	NM_025195	tribbles homolog 1 (Drosophila)
ATF3	31.7352	down	4.98801	4.97819	-0.00981911	Homo sapiens activating transcription factor 3 (ATF3), transcript variant 4, mRNA [NM_001040619]	A_24_P33895	467	NM_001040619	activating transcription factor 3
GPRASP1	31.7343	down	4.98797	1.77925	-3.20872	Homo sapiens G protein-coupled receptor associated sorting protein 1 (GPRASP1), transcript variant 1, mRNA [NM_014710]	A_23_P96590	9737	NM_014710	G protein-coupled receptor associated sorting protein 1
	31.7247	down	4.98753	5.181	0.193467	AV756170 BM Homo sapiens cDNA clone BMFBGA09 5', mRNA sequence [AV756170]	A_32_P2605		AV756170
CEACAM1	31.6887	down	4.9859	2.13398	-2.85191	Homo sapiens carcinoembryonic antigen-related cell adhesion molecule 1 (biliary glycoprotein) (CEACAM1), transcript variant 1, mRNA [NM_001712]	A_24_P382319	634	NM_001712	carcinoembryonic antigen-related cell adhesion molecule 1 (biliary glycoprotein)
ITGA9	31.6246	down	4.98298	1.91474	-3.06823	integrin, alpha 9 [Source:HGNC Symbol;Acc:6145] [ENST00000264741]	A_24_P607904	3680	AK026826	integrin, alpha 9
HCP5	31.6016	down	4.98193	2.83429	-2.14764	Homo Sapiens P5-1 mRNA, complete cds. [L06175]	A_23_P111126	10866	L06175	HLA complex P5
TM4SF1	31.5722	down	4.98058	1.44729	-3.53329	Homo sapiens transmembrane 4 L six family member 1 (TM4SF1), mRNA [NM_014220]	A_32_P231617	4071	NM_014220	transmembrane 4 L six family member 1
IL10RA	31.445	down	4.97476	1.94	-3.03475	Homo sapiens interleukin 10 receptor, alpha (IL10RA), transcript variant 1, mRNA [NM_001558]	A_23_P203173	3587	NM_001558	interleukin 10 receptor, alpha
	31.4004	down	4.97271	1.41559	-3.55712	ALU1_HUMAN (P39188) Alu subfamily J sequence contamination warning entry, partial (10%) [THC2645960]	A_24_P899020
NEAT1	31.3367	down	4.96978	4.43242	-0.537363	Homo sapiens nuclear paraspeckle assembly transcript 1 (non-protein coding) (NEAT1), non-coding RNA [NR_028272]	A_24_P290999	283131	NR_028272	nuclear paraspeckle assembly transcript 1 (non-protein coding)
GPR162	31.067	down	4.95731	2.25085	-2.70646	Homo sapiens G protein-coupled receptor 162 (GPR162), transcript variant A-2, mRNA [NM_019858]	A_23_P99141	27239	NM_019858	G protein-coupled receptor 162
	30.7998	down	4.94485	5.13358	0.188735	Homo sapiens mRNA; cDNA DKFZp666D074 (from clone DKFZp666D074) [AL833005]	A_32_P164917		AL833005
RAPGEF3	30.7633	down	4.94314	2.51428	-2.42886	Homo sapiens Rap guanine nucleotide exchange factor (GEF) 3 (RAPGEF3), transcript variant 2, mRNA [NM_006105]	A_23_P151307	10411	NM_006105	Rap guanine nucleotide exchange factor (GEF) 3
COL16A1	30.7282	down	4.94149	1.75108	-3.19041	Homo sapiens collagen, type XVI, alpha 1 (COL16A1), mRNA [NM_001856]	A_23_P160318	1307	NM_001856	collagen, type XVI, alpha 1
PTGER4	30.5171	down	4.93154	2.27167	-2.65988	Homo sapiens prostaglandin E receptor 4 (subtype EP4) (PTGER4), mRNA [NM_000958]	A_23_P435394	5734	NM_000958	prostaglandin E receptor 4 (subtype EP4)
	30.4717	down	4.9294	1.29068	-3.63872	Q71RG2_HUMAN (Q71RG2) FP2860, partial (26%) [THC2637686]	A_32_P144390
SGIP1	30.4185	down	4.92688	2.72783	-2.19905	Homo sapiens SH3-domain GRB2-like (endophilin) interacting protein 1 (SGIP1), mRNA [NM_032291]	A_24_P333857	84251	NM_032291	SH3-domain GRB2-like (endophilin) interacting protein 1
FLJ13197	30.4161	down	4.92676	3.65175	-1.27502	Homo sapiens hypothetical FLJ13197 (FLJ13197), non-coding RNA [NR_026804]	A_23_P30163	79667	NR_026804	hypothetical FLJ13197
MIAT	30.2859	down	4.92058	4.43197	-0.488603	Homo sapiens myocardial infarction associated transcript (non-protein coding) (MIAT), transcript variant 1, non-coding RNA [NR_003491]	A_24_P595223	440823	NR_003491	myocardial infarction associated transcript (non-protein coding)
ANXA1	30.2776	down	4.92018	1.95266	-2.96752	Homo sapiens annexin A1 (ANXA1), mRNA [NM_000700]	A_23_P94501	301	NM_000700	annexin A1
ADM	30.1621	down	4.91467	1.70256	-3.21211	Homo sapiens adrenomedullin (ADM), mRNA [NM_001124]	A_23_P127948	133	NM_001124	adrenomedullin
ARHGEF17	30.1296	down	4.91311	1.98462	-2.92849	Homo sapiens Rho guanine nucleotide exchange factor (GEF) 17 (ARHGEF17), mRNA [NM_014786]	A_23_P76015	9828	NM_014786	Rho guanine nucleotide exchange factor (GEF) 17
	30.0503	down	4.90931	5.28818	0.378875	Homo sapiens mRNA; cDNA DKFZp666D074 (from clone DKFZp666D074) [AL833005]	A_32_P164916		AL833005
TMEM125	29.9898	down	4.9064	3.00748	-1.89892	Homo sapiens transmembrane protein 125 (TMEM125), mRNA [NM_144626]	A_23_P115022	128218	NM_144626	transmembrane protein 125
HOXA10	29.8681	down	4.90053	2.02649	-2.87404	HOX C6=class I homeodomain {fragment M13, homeodomain} [human, MCF7 cells, mRNA Partial, 102 nt]. [S69027]	A_24_P914411	3206	S69027	homeobox A10
DUSP6	29.8535	down	4.89983	1.35877	-3.54106	Homo sapiens dual specificity phosphatase 6 (DUSP6), transcript variant 1, mRNA [NM_001946]	A_23_P139704	1848	NM_001946	dual specificity phosphatase 6
ZAP70	29.8148	down	4.89796	1.96145	-2.9365	Homo sapiens zeta-chain (TCR) associated protein kinase 70kDa (ZAP70), transcript variant 1, mRNA [NM_001079]	A_23_P39682	7535	NM_001079	zeta-chain (TCR) associated protein kinase 70kDa
	29.7725	down	4.89591	4.52951	-0.366396	Q9F8M7_CARHY (Q9F8M7) DTDP-glucose 4,6-dehydratase (Fragment), partial (11%) [THC2713795]	A_32_P65472
	29.7353	down	4.8941	2.49483	-2.39927		A_32_P77252
TCTEX1D1	29.5263	down	4.88393	1.47632	-3.40761	Homo sapiens Tctex1 domain containing 1 (TCTEX1D1), mRNA [NM_152665]	A_32_P160045	200132	NM_152665	Tctex1 domain containing 1
STX3	29.3653	down	4.87604	1.53644	-3.3396	Homo sapiens syntaxin 3 (STX3), mRNA [NM_004177]	A_23_P139143	6809	NM_004177	syntaxin 3
CASP1	29.114	down	4.86364	0.815951	-4.04769	Homo sapiens caspase 1, apoptosis-related cysteine peptidase (interleukin 1, beta, convertase) (CASP1), transcript variant alpha, mRNA [NM_033292]	A_23_P202978	834	NM_033292	caspase 1, apoptosis-related cysteine peptidase (interleukin 1, beta, convertase)
PIK3IP1	29.071	down	4.86151	2.31435	-2.54716	Homo sapiens phosphoinositide-3-kinase interacting protein 1 (PIK3IP1), transcript variant 1, mRNA [NM_052880]	A_24_P134488	113791	NM_052880	phosphoinositide-3-kinase interacting protein 1
	28.9723	down	4.8566	1.22395	-3.63265	ac43g07.s1 Stratagene hNT neuron (#937233) Homo sapiens cDNA clone IMAGE:859260 3', mRNA sequence [AA666384]	A_32_P23731		AA666384
KLF9	28.9435	down	4.85517	3.54165	-1.31351	Homo sapiens Kruppel-like factor 9 (KLF9), mRNA [NM_001206]	A_23_P415401	687	NM_001206	Kruppel-like factor 9
CDCP1	28.9232	down	4.85416	1.30218	-3.55198	Homo sapiens CUB domain containing protein 1 (CDCP1), transcript variant 1, mRNA [NM_022842]	A_23_P113613	64866	NM_022842	CUB domain containing protein 1
CDH7	28.6851	down	4.84223	1.88944	-2.95279	Homo sapiens cadherin 7, type 2 (CDH7), transcript variant b, mRNA [NM_004361]	A_23_P153146	1005	NM_004361	cadherin 7, type 2
RGS2	28.569	down	4.83638	4.59155	-0.244823	Homo sapiens regulator of G-protein signaling 2, 24kDa (RGS2), mRNA [NM_002923]	A_23_P114947	5997	NM_002923	regulator of G-protein signaling 2, 24kDa
MEG3	28.5192	down	4.83386	2.35249	-2.48137	Homo sapiens maternally expressed 3 (non-protein coding) (MEG3), transcript variant 1, non-coding RNA [NR_002766]	A_24_P272993	55384	NR_002766	maternally expressed 3 (non-protein coding)
CDCP1	28.461	down	4.83091	1.94677	-2.88414	Homo sapiens CUB domain containing protein 1 (CDCP1), transcript variant 2, mRNA [NM_178181]	A_24_P160401	64866	NM_178181	CUB domain containing protein 1
NSUN7	28.445	down	4.8301	2.26086	-2.56925	Homo sapiens NOP2/Sun domain family, member 7 (NSUN7), mRNA [NM_024677]	A_24_P7121	79730	NM_024677	NOP2/Sun domain family, member 7
EGR3	28.3615	down	4.82586	5.0632	0.237335	Homo sapiens early growth response 3 (EGR3), mRNA [NM_004430]	A_23_P216225	1960	NM_004430	early growth response 3
TMEM200A	28.3449	down	4.82502	1.4197	-3.40531	Homo sapiens transmembrane protein 200A, mRNA (cDNA clone MGC:50847 IMAGE:5760073), complete cds. [BC044246]	A_23_P391906	114801	BC044246	transmembrane protein 200A
OBSL1	28.2582	down	4.8206	1.89423	-2.92637	Homo sapiens cDNA FLJ13792 fis, clone THYRO1000072, weakly similar to MYOSIN LIGHT CHAIN KINASE, SMOOTH MUSCLE AND NON-MUSCLE ISOZYMES (EC 2.7.1.117). [AK023854]	A_23_P335695	23363	AK023854	obscurin-like 1
HOXA5	28.2396	down	4.81965	2.19153	-2.62812	Homo sapiens homeobox A5 (HOXA5), mRNA [NM_019102]	A_23_P93772	3202	NM_019102	homeobox A5
PGM5	28.1597	down	4.81556	2.64748	-2.16808	Homo sapiens phosphoglucomutase 5 (PGM5), mRNA [NM_021965]	A_24_P120907	5239	NM_021965	phosphoglucomutase 5
TPBG	27.778	down	4.79587	2.78842	-2.00746	Homo sapiens trophoblast glycoprotein (TPBG), transcript variant 1, mRNA [NM_006670]	A_23_P59261	7162	NM_006670	trophoblast glycoprotein
KIAA1462	27.7706	down	4.79549	1.24481	-3.55067	Homo sapiens KIAA1462 (KIAA1462), mRNA [NM_020848]	A_23_P301521	57608	NM_020848	KIAA1462
	27.7372	down	4.79375	1.86567	-2.92808		A_32_P115717
MAFF	27.7094	down	4.7923	5.06885	0.276549	Homo sapiens v-maf musculoaponeurotic fibrosarcoma oncogene homolog F (avian) (MAFF), transcript variant 1, mRNA [NM_012323]	A_23_P103110	23764	NM_012323	v-maf musculoaponeurotic fibrosarcoma oncogene homolog F (avian)
	27.5904	down	4.78609	1.07337	-3.71273	UI-E-EJ1-ajx-g-19-0-UI.s1 UI-E-EJ1 Homo sapiens cDNA clone UI-E-EJ1-ajx-g-19-0-UI 3', mRNA sequence [CK300181]	A_32_P19840		CK300181
CHRM3	27.5419	down	4.78356	1.94663	-2.83693	Homo sapiens cholinergic receptor, muscarinic 3 (CHRM3), mRNA [NM_000740]	A_23_P401472	1131	NM_000740	cholinergic receptor, muscarinic 3
	27.3022	down	4.77094	1.49855	-3.2724		A_32_P117322
PTPRM	27.195	down	4.76527	0.715064	-4.05021	Homo sapiens protein tyrosine phosphatase, receptor type, M (PTPRM), transcript variant 2, mRNA [NM_002845]	A_23_P159255	5797	NM_002845	protein tyrosine phosphatase, receptor type, M
NLRP3	26.8881	down	4.7489	0.84909	-3.89981	Homo sapiens NLR family, pyrin domain containing 3 (NLRP3), transcript variant 3, mRNA [NM_001079821]	A_23_P9883	114548	NM_001079821	NLR family, pyrin domain containing 3
CHST15	26.8748	down	4.74818	4.79452	0.0463443	Homo sapiens carbohydrate (N-acetylgalactosamine 4-sulfate 6-O) sulfotransferase 15 (CHST15), mRNA [NM_015892]	A_23_P383986	51363	NM_015892	carbohydrate (N-acetylgalactosamine 4-sulfate 6-O) sulfotransferase 15
JAM2	26.7409	down	4.74098	1.80334	-2.93764	Homo sapiens junctional adhesion molecule 2 (JAM2), mRNA [NM_021219]	A_23_P120667	58494	NM_021219	junctional adhesion molecule 2
NR4A2	26.74	down	4.74093	4.34983	-0.391104	Homo sapiens nuclear receptor subfamily 4, group A, member 2 (NR4A2), mRNA [NM_006186]	A_23_P131208	4929	NM_006186	nuclear receptor subfamily 4, group A, member 2
GIMAP8	26.6576	down	4.73648	4.68692	-0.0495532	Homo sapiens GTPase, IMAP family member 8 (GIMAP8), mRNA [NM_175571]	A_24_P132383	155038	NM_175571	GTPase, IMAP family member 8
CCL3L3	26.6069	down	4.73373	4.52219	-0.211538	Homo sapiens chemokine (C-C motif) ligand 3-like 3 (CCL3L3), mRNA [NM_001001437]	A_24_P228130	414062	NM_001001437	chemokine (C-C motif) ligand 3-like 3
	26.5982	down	4.73325	1.5796	-3.15365	Q15540_HUMAN (Q15540) DCP1 protein , partial (11%) [THC2504193]	A_24_P365129
RASGEF1B	26.5702	down	4.73174	4.73576	0.00402848	Homo sapiens RasGEF domain family, member 1B, mRNA (cDNA clone IMAGE:5745817), complete cds. [BC036784]	A_24_P930432	153020	BC036784	RasGEF domain family, member 1B
IRF1	26.5695	down	4.7317	2.98604	-1.74566	Homo sapiens interferon regulatory factor 1 (IRF1), mRNA [NM_002198]	A_23_P41765	3659	NM_002198	interferon regulatory factor 1
DLL1	26.5142	down	4.72869	1.46777	-3.26092	Homo sapiens delta-like 1 (Drosophila) (DLL1), mRNA [NM_005618]	A_23_P167920	28514	NM_005618	delta-like 1 (Drosophila)
HIST1H2BK	26.4548	down	4.72546	3.60669	-1.11877	Homo sapiens histone cluster 1, H2bk (HIST1H2BK), mRNA [NM_080593]	A_23_P145238	85236	NM_080593	histone cluster 1, H2bk
NCF2	26.4306	down	4.72414	0.961905	-3.76223	Homo sapiens neutrophil cytosolic factor 2 (NCF2), transcript variant 1, mRNA [NM_000433]	A_23_P138194	4688	NM_000433	neutrophil cytosolic factor 2
MPL	26.398	down	4.72236	1.61389	-3.10847	Homo sapiens myeloproliferative leukemia virus oncogene (MPL), mRNA [NM_005373]	A_24_P156769	4352	NM_005373	myeloproliferative leukemia virus oncogene
CREB5	26.3958	down	4.72224	4.6967	-0.0255333	Homo sapiens cAMP responsive element binding protein 5 (CREB5), transcript variant 1, mRNA [NM_182898]	A_23_P157117	9586	NM_182898	cAMP responsive element binding protein 5
	26.3172	down	4.71794	1.52564	-3.1923	DB111455 THYMU2 Homo sapiens cDNA clone THYMU2015028 5', mRNA sequence [DB111455]	A_32_P43878		DB111455
NLRP12	26.2923	down	4.71657	3.40634	-1.31024	Homo sapiens NLR family, pyrin domain containing 12 (NLRP12), transcript variant 1, mRNA [NM_033297]	A_23_P101434	91662	NM_033297	NLR family, pyrin domain containing 12
HCK	26.0335	down	4.7023	1.64154	-3.06076	Homo sapiens hemopoietic cell kinase (HCK), transcript variant 1, mRNA [NM_002110]	A_24_P365526	3055	NM_002110	hemopoietic cell kinase
TMEM71	26.0248	down	4.70182	0.911723	-3.79009	Homo sapiens transmembrane protein 71 (TMEM71), transcript variant 1, mRNA [NM_144649]	A_23_P321354	137835	NM_144649	transmembrane protein 71
LEPREL2	25.8805	down	4.69379	1.22424	-3.46955	Homo sapiens leprecan-like 2 (LEPREL2), mRNA [NM_014262]	A_23_P87752	10536	NM_014262	leprecan-like 2
	25.8569	down	4.69247	1.49318	-3.1993		A_32_P13337
RHOB	25.8407	down	4.69157	4.40006	-0.291512	Homo sapiens ras homolog gene family, member B (RHOB), mRNA [NM_004040]	A_23_P51136	388	NM_004040	ras homolog gene family, member B
	25.7105	down	4.68428	1.55189	-3.13239	Homo sapiens, clone IMAGE:3632683, mRNA. [BC004962]	A_32_P144018		BC004962
ERG	25.6844	down	4.68282	1.61184	-3.07098	Homo sapiens v-ets erythroblastosis virus E26 oncogene homolog (avian) (ERG), transcript variant 2, mRNA [NM_004449]	A_23_P301414	2078	NM_004449	v-ets erythroblastosis virus E26 oncogene homolog (avian)
MLF1	25.6526	down	4.68103	4.28662	-0.394413	Homo sapiens myeloid leukemia factor 1 (MLF1), transcript variant 2, mRNA [NM_001130157]	A_24_P345679	4291	NM_001130157	myeloid leukemia factor 1
PRR5L	25.5914	down	4.67759	1.79865	-2.87893	Homo sapiens proline rich 5 like (PRR5L), transcript variant 2, mRNA [NM_024841]	A_23_P116512	79899	NM_024841	proline rich 5 like
GBP1	25.5812	down	4.67701	1.6929	-2.98412	Homo sapiens guanylate binding protein 1, interferon-inducible, 67kDa (GBP1), mRNA [NM_002053]	A_32_P107372	2633	NM_002053	guanylate binding protein 1, interferon-inducible, 67kDa
BIN1	25.4962	down	4.67221	1.08365	-3.58856	Homo sapiens bridging integrator 1 (BIN1), transcript variant 4, mRNA [NM_139346]	A_23_P165333	274	NM_139346	bridging integrator 1
IL6R	25.3498	down	4.6639	0.0525153	-4.61139	Homo sapiens interleukin 6 receptor (IL6R), transcript variant 1, mRNA [NM_000565]	A_24_P379413	3570	NM_000565	interleukin 6 receptor
CD200	24.9575	down	4.6414	1.02717	-3.61424	Homo sapiens CD200 molecule (CD200), transcript variant 2, mRNA [NM_001004196]	A_23_P121480	4345	NM_001004196	CD200 molecule
CALHM2	24.915	down	4.63894	1.87272	-2.76622	Homo sapiens calcium homeostasis modulator 2 (CALHM2), transcript variant 1, mRNA [NM_015916]	A_23_P202219	51063	NM_015916	calcium homeostasis modulator 2
	24.7669	down	4.63034	2.30385	-2.32649	Q6DIG3_XENTR (Q6DIG3) Hedgehog interacting protein, partial (3%) [THC2611641]	A_32_P52227
CD52	24.7554	down	4.62967	1.98346	-2.64621	Homo sapiens CD52 molecule (CD52), mRNA [NM_001803]	A_23_P85800	1043	NM_001803	CD52 molecule
ATP10A	24.6783	down	4.62517	0.981451	-3.64372	Homo sapiens ATPase, class V, type 10A (ATP10A), mRNA [NM_024490]	A_24_P215765	57194	NM_024490	ATPase, class V, type 10A
C21orf128	24.6624	down	4.62424	1.24466	-3.37958	Homo sapiens chromosome 21 open reading frame 128 (C21orf128), non-coding RNA [NR_027243]	A_23_P377860	150147	NR_027243	chromosome 21 open reading frame 128
IQCA1	24.6559	down	4.62386	1.71875	-2.90511	Homo sapiens IQ motif containing with AAA domain 1 (IQCA1), mRNA [NM_024726]	A_23_P143068	79781	NM_024726	IQ motif containing with AAA domain 1
CALN1	24.5586	down	4.61816	1.10712	-3.51104	Homo sapiens calneuron 1 (CALN1), transcript variant 2, mRNA [NM_001017440]	A_32_P133999	83698	NM_001017440	calneuron 1
FAM133A	24.4628	down	4.61252	1.36988	-3.24264	Homo sapiens family with sequence similarity 133, member A (FAM133A), transcript variant 2, mRNA [NM_173698]	A_24_P400027	286499	NM_173698	family with sequence similarity 133, member A
NPHP1	24.3841	down	4.60787	2.58644	-2.02143	Homo sapiens nephronophthisis 1 (juvenile) (NPHP1), transcript variant 1, mRNA [NM_000272]	A_24_P88801	4867	NM_000272	nephronophthisis 1 (juvenile)
MPL	24.0556	down	4.5883	1.74835	-2.83995	Homo sapiens myeloproliferative leukemia virus oncogene (MPL), mRNA [NM_005373]	A_23_P137806	4352	NM_005373	myeloproliferative leukemia virus oncogene
C10orf10	24.0185	down	4.58608	5.08425	0.498171	Homo sapiens chromosome 10 open reading frame 10 (C10orf10), mRNA [NM_007021]	A_23_P35597	11067	NM_007021	chromosome 10 open reading frame 10
SORBS3	23.804	down	4.57313	1.21555	-3.35758	Homo sapiens sorbin and SH3 domain containing 3 (SORBS3), transcript variant 1, mRNA [NM_005775]	A_23_P300714	10174	NM_005775	sorbin and SH3 domain containing 3
EVI2B	23.7384	down	4.56915	0.378168	-4.19098	Homo sapiens ecotropic viral integration site 2B (EVI2B), mRNA [NM_006495]	A_23_P66694	2124	NM_006495	ecotropic viral integration site 2B
	23.5248	down	4.55611	1.18542	-3.37068	Homo sapiens full length insert cDNA YI37C01. [AF075027]	A_32_P206839		AF075027
RHBDF1	23.5042	down	4.55484	1.01358	-3.54127	Homo sapiens rhomboid 5 homolog 1 (Drosophila) (RHBDF1), mRNA [NM_022450]	A_23_P163682	64285	NM_022450	rhomboid 5 homolog 1 (Drosophila)
	23.4611	down	4.5522	4.35366	-0.198538	BC026690 CD97 antigen, isoform 2 precursor {Homo sapiens} (exp=-1; wgp=0; cg=0), partial (15%) [THC2517558]	A_23_P208579
PLCB1	23.4126	down	4.54921	0.647239	-3.90197	Homo sapiens phospholipase C, beta 1 (phosphoinositide-specific) (PLCB1), transcript variant 2, mRNA [NM_182734]	A_24_P941643	23236	NM_182734	phospholipase C, beta 1 (phosphoinositide-specific)
	23.3329	down	4.54429	1.25327	-3.29102	Sequence 197 from Patent WO03048202. [AX775927]	A_32_P148627		AX775927
	23.2161	down	4.53705	4.84322	0.306169	AGENCOURT_10205141 NIH_MGC_126 Homo sapiens cDNA clone IMAGE:6558480 5', mRNA sequence [BU532663]	A_32_P134634		DL492380
IL3RA	23.195	down	4.53574	0.93425	-3.60149	Homo sapiens interleukin 3 receptor, alpha (low affinity) (IL3RA), mRNA [NM_002183]	A_32_P217750	3563	NM_002183	interleukin 3 receptor, alpha (low affinity)
CDH9	23.129	down	4.53163	1.92932	-2.60231	Homo sapiens cadherin 9, type 2 (T1-cadherin) (CDH9), mRNA [NM_016279]	A_23_P92999	1007	NM_016279	cadherin 9, type 2 (T1-cadherin)
TMEM130	23.0412	down	4.52615	4.40282	-0.123331	Homo sapiens transmembrane protein 130 (TMEM130), transcript variant 2, mRNA [NM_152913]	A_23_P349966	222865	NM_152913	transmembrane protein 130
IL15	22.981	down	4.52237	3.30416	-1.21821	Homo sapiens interleukin 15 (IL15), transcript variant 1, mRNA [NM_172174]	A_23_P29953	3600	NM_172174	interleukin 15
TNFAIP3	22.9589	down	4.52098	3.07385	-1.44713	Homo sapiens tumor necrosis factor, alpha-induced protein 3 (TNFAIP3), mRNA [NM_006290]	A_24_P157926	7128	NM_006290	tumor necrosis factor, alpha-induced protein 3
SPEG	22.9193	down	4.51849	2.31982	-2.19867	Homo sapiens cDNA FLJ30825 fis, clone FEBRA2001706, highly similar to Human APEG-1 mRNA. [AK055387]	A_23_P338919	10290	AK055387	SPEG complex locus
FLJ10357	22.8979	down	4.51714	0.873274	-3.64387	Homo sapiens protein SOLO (FLJ10357), mRNA [NM_018071]	A_23_P99661	55701	NM_018071	protein SOLO
BEX2	22.8885	down	4.51655	1.74348	-2.77307	Homo sapiens brain expressed X-linked 2 (BEX2), transcript variant 3, mRNA [NM_032621]	A_23_P22735	84707	NM_032621	brain expressed X-linked 2
HLA-DMB	22.8558	down	4.51449	1.29446	-3.22003	Homo sapiens major histocompatibility complex, class II, DM beta (HLA-DMB), mRNA [NM_002118]	A_32_P351968	3109	NM_002118	major histocompatibility complex, class II, DM beta
MEGF6	22.8142	down	4.51186	1.44259	-3.06927	Homo sapiens multiple EGF-like-domains 6 (MEGF6), mRNA [NM_001409]	A_24_P926960	1953	NM_001409	multiple EGF-like-domains 6
SIDT1	22.7803	down	4.50972	1.61678	-2.89294	Homo sapiens SID1 transmembrane family, member 1 (SIDT1), mRNA [NM_017699]	A_23_P132515	54847	NM_017699	SID1 transmembrane family, member 1
NR4A1	22.7477	down	4.50765	4.40651	-0.101136	Homo sapiens nuclear receptor subfamily 4, group A, member 1 (NR4A1), transcript variant 1, mRNA [NM_002135]	A_23_P128230	3164	NM_002135	nuclear receptor subfamily 4, group A, member 1
PDE4D	22.7381	down	4.50704	3.98217	-0.524868	Homo sapiens phosphodiesterase 4D, cAMP-specific (phosphodiesterase E3 dunce homolog, Drosophila) (PDE4D), transcript variant 2, mRNA [NM_006203]	A_23_P124456	5144	NM_006203	phosphodiesterase 4D, cAMP-specific (phosphodiesterase E3 dunce homolog, Drosophila)
	22.7038	down	4.50486	4.3143	-0.190564	BI026064 CM0-MT0374-060201-774-h11 MT0374 Homo sapiens cDNA, mRNA sequence [BI026064]	A_32_P112452		BI026064
DCHS1	22.6358	down	4.50053	2.27738	-2.22315	Homo sapiens dachsous 1 (Drosophila) (DCHS1), mRNA [NM_003737]	A_23_P98645	8642	NM_003737	dachsous 1 (Drosophila)
	22.5054	down	4.4922	1.07349	-3.41871	ALU1_HUMAN (P39188) Alu subfamily J sequence contamination warning entry, partial (7%) [THC2632823]	A_24_P485105		BI494113
	22.4607	down	4.48933	1.58553	-2.9038	17000600512710 GRN_PRENEU Homo sapiens cDNA 5', mRNA sequence [CN294989]	A_24_P733308		CN294989
	22.4476	down	4.48849	4.11408	-0.374407	Homo sapiens cDNA clone IMAGE:3621839, partial cds. [BC007357]	A_24_P93828		BC007357
IL13RA1	22.4099	down	4.48606	0.893294	-3.59277	Homo sapiens interleukin 13 receptor, alpha 1 (IL13RA1), mRNA [NM_001560]	A_24_P280113	3597	NM_001560	interleukin 13 receptor, alpha 1
	22.3781	down	4.48402	2.02266	-2.46136	full-length cDNA clone CS0DF024YN04 of Fetal brain of Homo sapiens (human). [CR613436]	A_32_P27135		CR613436
STAT3	22.3163	down	4.48003	4.24494	-0.235085	Homo sapiens signal transducer and activator of transcription 3 (acute-phase response factor), mRNA (cDNA clone IMAGE:5193339), with apparent retained intron. [BC029783]	A_24_P923962	6774	BC029783	signal transducer and activator of transcription 3 (acute-phase response factor)
RCSD1	22.3067	down	4.47941	1.33984	-3.13956	Homo sapiens RCSD domain containing 1 (RCSD1), mRNA [NM_052862]	A_23_P23279	92241	NM_052862	RCSD domain containing 1
AMOT	22.2981	down	4.47885	0.891604	-3.58725	Homo sapiens angiomotin (AMOT), transcript variant 2, mRNA [NM_133265]	A_24_P344961	154796	NM_133265	angiomotin
	22.1421	down	4.46872	2.66147	-1.80726	Sequence 1678 from Patent EP1308459. [AX748153]	A_23_P300112		AX748153
ANTXR2	22.0439	down	4.46231	1.14593	-3.31638	Homo sapiens anthrax toxin receptor 2 (ANTXR2), transcript variant 1, mRNA [NM_058172]	A_24_P377144	118429	NM_058172	anthrax toxin receptor 2
HIST1H2AE	22.0289	down	4.46133	4.11457	-0.346759	Homo sapiens histone cluster 1, H2ae (HIST1H2AE), mRNA [NM_021052]	A_23_P59045	3012	NM_021052	histone cluster 1, H2ae
VAMP5	22.0144	down	4.46038	1.17425	-3.28613	Homo sapiens vesicle-associated membrane protein 5 (myobrevin) (VAMP5), mRNA [NM_006634]	A_23_P39840	10791	NM_006634	vesicle-associated membrane protein 5 (myobrevin)
CSRNP1	21.9628	down	4.45699	3.98502	-0.471973	Homo sapiens cysteine-serine-rich nuclear protein 1 (CSRNP1), mRNA [NM_033027]	A_23_P121011	64651	NM_033027	cysteine-serine-rich nuclear protein 1
PLEKHA6	21.8799	down	4.45153	2.11184	-2.33969	Homo sapiens pleckstrin homology domain containing, family A member 6 (PLEKHA6), mRNA [NM_014935]	A_23_P431268	22874	NM_014935	pleckstrin homology domain containing, family A member 6
CD79B	21.7687	down	4.44419	1.16372	-3.28047	Homo sapiens CD79b molecule, immunoglobulin-associated beta (CD79B), transcript variant 3, mRNA [NM_001039933]	A_23_P207201	974	NM_001039933	CD79b molecule, immunoglobulin-associated beta
HLX	21.7148	down	4.44061	1.51217	-2.92844	Homo sapiens H2.0-like homeobox (HLX), mRNA [NM_021958]	A_23_P126266	3142	NM_021958	H2.0-like homeobox
OLFM4	21.6982	down	4.43951	4.42549	-0.0140192	Homo sapiens olfactomedin 4 (OLFM4), mRNA [NM_006418]	A_24_P181254	10562	NM_006418	olfactomedin 4
	21.6457	down	4.43601	2.0265	-2.40951	major histocompatibility complex, class I, F isoform 2 precursor [Source:RefSeq peptide;Acc:NP_061823] [ENST00000440587]	A_23_P370707
ERG	21.5941	down	4.43257	1.14991	-3.28266	Homo sapiens v-ets erythroblastosis virus E26 oncogene homolog (avian) (ERG), transcript variant 2, mRNA [NM_004449]	A_23_P57323	2078	NM_004449	v-ets erythroblastosis virus E26 oncogene homolog (avian)
MAP3K12	21.5506	down	4.42966	2.21965	-2.21001	Homo sapiens mitogen-activated protein kinase kinase kinase 12 (MAP3K12), mRNA [NM_006301]	A_23_P105409	7786	NM_006301	mitogen-activated protein kinase kinase kinase 12
RP11-403I13.9	21.4298	down	4.42155	1.02326	-3.39829	PREDICTED: Homo sapiens phosphodiesterase 4D interacting protein-like (LOC645262), miscRNA [XR_040330]	A_32_P42725	645262	XR_040330	phosphodiesterase 4D interacting protein-like
PLEKHO1	21.4291	down	4.4215	0.627164	-3.79433	Homo sapiens pleckstrin homology domain containing, family O member 1 (PLEKHO1), mRNA [NM_016274]	A_23_P35114	51177	NM_016274	pleckstrin homology domain containing, family O member 1
DACT1	21.3493	down	4.41612	1.62933	-2.78679	Homo sapiens dapper, antagonist of beta-catenin, homolog 1 (Xenopus laevis) (DACT1), transcript variant 1, mRNA [NM_016651]	A_23_P65518	51339	NM_016651	dapper, antagonist of beta-catenin, homolog 1 (Xenopus laevis)
MERTK	21.2242	down	4.40764	1.73133	-2.6763	Human cellular proto-oncogene (c-mer) mRNA, complete cds. [U08023]	A_23_P32955	10461	U08023	c-mer proto-oncogene tyrosine kinase
	21.2146	down	4.40698	2.19148	-2.21551	Homo sapiens cDNA FLJ12284 fis, clone MAMMA1001757. [AK022346]	A_32_P88987		AK022346
LOC100130360	21.1595	down	4.40323	2.73658	-1.66665	Homo sapiens mRNA; cDNA DKFZp686J1595 (from clone DKFZp686J1595) [BX538057]	A_32_P62211	100130360	BX538057	hypothetical LOC100130360
	21.1554	down	4.40295	3.5534	-0.849553	BX114900 Soares_fetal_liver_spleen_1NFLS_S1 Homo sapiens cDNA clone IMAGp998L191010, mRNA sequence [BX114900]	A_32_P227657		BX114900
MIAT	21.0183	down	4.39357	3.80145	-0.592121	Homo sapiens myocardial infarction associated transcript (non-protein coding) (MIAT), transcript variant 1, non-coding RNA [NR_003491]	A_24_P854492	440823	NR_003491	myocardial infarction associated transcript (non-protein coding)
NAP1L3	20.9775	down	4.39077	1.62877	-2.762	Homo sapiens nucleosome assembly protein 1-like 3 (NAP1L3), mRNA [NM_004538]	A_23_P125717	4675	NM_004538	nucleosome assembly protein 1-like 3
SPTAN1	20.8549	down	4.38232	0.819173	-3.56314	Homo sapiens spectrin, alpha, non-erythrocytic 1 (alpha-fodrin) (SPTAN1), transcript variant 2, mRNA [NM_003127]	A_23_P20832	6709	NM_003127	spectrin, alpha, non-erythrocytic 1 (alpha-fodrin)
CEACAM4	20.8448	down	4.38161	0.784051	-3.59756	Homo sapiens carcinoembryonic antigen-related cell adhesion molecule 4 (CEACAM4), mRNA [NM_001817]	A_24_P70480	1089	NM_001817	carcinoembryonic antigen-related cell adhesion molecule 4
RGL4	20.8173	down	4.37971	0.470688	-3.90903	Homo sapiens ral guanine nucleotide dissociation stimulator-like 4 (RGL4), mRNA [NM_153615]	A_23_P306941	266747	NM_153615	ral guanine nucleotide dissociation stimulator-like 4
TRIM22	20.8075	down	4.37903	1.07195	-3.30708	Homo sapiens tripartite motif-containing 22 (TRIM22), mRNA [NM_006074]	A_24_P172481	10346	NM_006074	tripartite motif-containing 22
SIGLECP3	20.7561	down	4.37547	0.700938	-3.67453	Homo sapiens sialic acid binding Ig-like lectin, pseudogene 3 (SIGLECP3), non-coding RNA [NR_002804]	A_32_P128258	284367	NR_002804	sialic acid binding Ig-like lectin, pseudogene 3
STARD9	20.7366	down	4.37411	1.51238	-2.86173	Homo sapiens StAR-related lipid transfer (START) domain containing 9 (STARD9), mRNA [NM_020759]	A_32_P130641	57519	NM_020759	StAR-related lipid transfer (START) domain containing 9
BEX1	20.6503	down	4.36809	0.929042	-3.43905	Homo sapiens brain expressed, X-linked 1 (BEX1), mRNA [NM_018476]	A_23_P159952	55859	NM_018476	brain expressed, X-linked 1
	20.5521	down	4.36122	1.16369	-3.19753		A_24_P912985
TEX14	20.5305	down	4.3597	4.728	0.368307	Homo sapiens testis expressed 14 (TEX14), transcript variant 2, mRNA [NM_031272]	A_32_P126079	56155	NM_031272	testis expressed 14
DTX3	20.4958	down	4.35726	2.20983	-2.14743	Homo sapiens deltex homolog 3 (Drosophila) (DTX3), mRNA [NM_178502]	A_23_P53247	196403	NM_178502	deltex homolog 3 (Drosophila)
HIST1H1C	20.4683	down	4.35532	3.97262	-0.382702	Homo sapiens histone cluster 1, H1c (HIST1H1C), mRNA [NM_005319]	A_23_P122443	3006	NM_005319	histone cluster 1, H1c
CHRM2	20.4139	down	4.35148	1.66	-2.69148	Homo sapiens cholinergic receptor, muscarinic 2 (CHRM2), transcript variant 1, mRNA [NM_001006630]	A_23_P145606	1129	NM_001006630	cholinergic receptor, muscarinic 2
CLDN5	20.3832	down	4.34931	1.21188	-3.13743	Homo sapiens claudin 5 (CLDN5), transcript variant 2, mRNA [NM_003277]	A_23_P6321	7122	NM_003277	claudin 5
	20.369	down	4.34831	3.85835	-0.489954		A_24_P686263
CHRM3	20.2662	down	4.34101	1.34261	-2.99839	cholinergic receptor, muscarinic 3 [Source:HGNC Symbol;Acc:1952] [ENST00000255380]	A_24_P817236	1131	AK095715	cholinergic receptor, muscarinic 3
	20.2444	down	4.33945	2.29763	-2.04182	Homo sapiens mRNA; cDNA DKFZp686J17110 (from clone DKFZp686J17110) [CR749547]	A_32_P117186		CR749547
MDK	20.204	down	4.33657	2.43863	-1.89794	Homo sapiens midkine (neurite growth-promoting factor 2) (MDK), transcript variant 1, mRNA [NM_001012334]	A_23_P116235	4192	NM_001012334	midkine (neurite growth-promoting factor 2)
TCP11L2	20.1679	down	4.33399	3.98067	-0.353322	Homo sapiens t-complex 11 (mouse)-like 2 (TCP11L2), mRNA [NM_152772]	A_23_P419107	255394	NM_152772	t-complex 11 (mouse)-like 2
TEKT2	20.1457	down	4.3324	4.66469	0.332297	Homo sapiens tektin 2 (testicular) (TEKT2), mRNA [NM_014466]	A_23_P45955	27285	NM_014466	tektin 2 (testicular)
TMEM22	20.0456	down	4.32522	0.893598	-3.43162	Homo sapiens transmembrane protein 22 (TMEM22), transcript variant 1, mRNA [NM_025246]	A_24_P371281	80723	NM_025246	transmembrane protein 22
	19.9966	down	4.32168	2.03666	-2.28502	Homo sapiens cDNA: FLJ23556 fis, clone LNG09443. [AK027209]	A_23_P149798		AK027209
	19.9679	down	4.31961	3.86401	-0.455605	AGENCOURT_14380583 NIH_MGC_179 Homo sapiens cDNA clone IMAGE:30393427 5', mRNA sequence [CD556746]	A_32_P206308		CD556746
C15orf52	19.9431	down	4.31782	1.93608	-2.38174	Homo sapiens chromosome 15 open reading frame 52 (C15orf52), mRNA [NM_207380]	A_23_P163467	388115	NM_207380	chromosome 15 open reading frame 52
ANTXR2	19.856	down	4.3115	1.02913	-3.28238	Homo sapiens anthrax toxin receptor 2 (ANTXR2), transcript variant 1, mRNA [NM_058172]	A_23_P170733	118429	NM_058172	anthrax toxin receptor 2
KHDRBS2	19.8252	down	4.30927	0.644055	-3.66521	Homo sapiens KH domain containing, RNA binding, signal transduction associated 2 (KHDRBS2), mRNA [NM_152688]	A_23_P366453	202559	NM_152688	KH domain containing, RNA binding, signal transduction associated 2
GLIPR1	19.8132	down	4.30839	0.414029	-3.89436	Homo sapiens GLI pathogenesis-related 1 (GLIPR1), mRNA [NM_006851]	A_23_P364024	11010	NM_006851	GLI pathogenesis-related 1
TES	19.8034	down	4.30767	2.06258	-2.24509	Homo sapiens testis derived transcript (3 LIM domains), mRNA (cDNA clone IMAGE:4823377). [BC040208]	A_32_P139367	26136	BC040208	testis derived transcript (3 LIM domains)
ARHGEF3	19.7285	down	4.30221	1.05031	-3.2519	Homo sapiens Rho guanine nucleotide exchange factor (GEF) 3 (ARHGEF3), transcript variant 3, mRNA [NM_019555]	A_23_P143885	50650	NM_019555	Rho guanine nucleotide exchange factor (GEF) 3
	19.7257	down	4.30201	2.33089	-1.97111		A_32_P86135
PRSS2	19.7257	down	4.302	3.36303	-0.938971	Homo sapiens protease, serine, 2 (trypsin 2) (PRSS2), transcript variant 1, mRNA [NM_002770]	A_32_P94444	5645	NM_002770	protease, serine, 2 (trypsin 2)
HIST2H2AB	19.7201	down	4.30159	3.96732	-0.334268	Homo sapiens histone cluster 2, H2ab (HIST2H2AB), mRNA [NM_175065]	A_24_P68631	317772	NM_175065	histone cluster 2, H2ab
C14orf181	19.6984	down	4.30001	4.71388	0.413871	Homo sapiens chromosome 14 open reading frame 181 (C14orf181), mRNA [NM_207442]	A_23_P406071	400223	NM_207442	chromosome 14 open reading frame 181
	19.6735	down	4.29818	1.51439	-2.78378	Synthetic construct Homo sapiens gateway clone IMAGE:100022209 3' read ANXA1 mRNA. [CU690251]	A_32_P141338		CU690251
KCNIP3	19.6482	down	4.29633	1.63906	-2.65727	Homo sapiens Kv channel interacting protein 3, calsenilin (KCNIP3), transcript variant 1, mRNA [NM_013434]	A_23_P356004	30818	NM_013434	Kv channel interacting protein 3, calsenilin
	19.6285	down	4.29488	3.0481	-1.24678		A_32_P226468
	19.5495	down	4.28906	2.55263	-1.73643	ALU5_HUMAN (P39192) Alu subfamily SC sequence contamination warning entry, partial (11%) [THC2559650]	A_32_P195793
CXCL3	19.5412	down	4.28845	1.74876	-2.53969	Homo sapiens chemokine (C-X-C motif) ligand 3 (CXCL3), mRNA [NM_002090]	A_24_P183150	2921	NM_002090	chemokine (C-X-C motif) ligand 3
ARHGEF5	19.5126	down	4.28633	1.72067	-2.56566	Homo sapiens Rho guanine nucleotide exchange factor (GEF) 5 (ARHGEF5), mRNA [NM_005435]	A_23_P93988	7984	NM_005435	Rho guanine nucleotide exchange factor (GEF) 5
ATP9A	19.4961	down	4.28511	0.89786	-3.38725	Homo sapiens ATPase, class II, type 9A (ATP9A), mRNA [NM_006045]	A_23_P380614	10079	NM_006045	ATPase, class II, type 9A
ZAP70	19.429	down	4.28014	2.22577	-2.05437	Homo sapiens zeta-chain (TCR) associated protein kinase 70kDa (ZAP70), transcript variant 1, mRNA [NM_001079]	A_24_P169234	7535	NM_001079	zeta-chain (TCR) associated protein kinase 70kDa
BMP6	19.369	down	4.27568	2.78035	-1.49533	Homo sapiens bone morphogenetic protein 6 (BMP6), mRNA [NM_001718]	A_23_P19624	654	NM_001718	bone morphogenetic protein 6
FLJ43663	19.3597	down	4.27499	2.99572	-1.27927	Homo sapiens hypothetical LOC378805 (FLJ43663), transcript variant 1, non-coding RNA [NR_015431]	A_24_P455972	378805	NR_015431	hypothetical LOC378805
CXCL2	19.3043	down	4.27085	2.87692	-1.39393	Homo sapiens chemokine (C-X-C motif) ligand 2 (CXCL2), mRNA [NM_002089]	A_24_P257416	2920	NM_002089	chemokine (C-X-C motif) ligand 2
RIN2	19.2566	down	4.26728	1.78433	-2.48296	Homo sapiens Ras and Rab interactor 2 (RIN2), mRNA [NM_018993]	A_24_P305570	54453	NM_018993	Ras and Rab interactor 2
CALN1	19.2034	down	4.26329	1.39251	-2.87078	Homo sapiens calneuron 1 (CALN1), transcript variant 1, mRNA [NM_031468]	A_24_P380567	83698	NM_031468	calneuron 1
SPNS2	19.1461	down	4.25898	0.829924	-3.42906	Homo sapiens spinster homolog 2 (Drosophila) (SPNS2), mRNA [NM_001124758]	A_24_P8371	124976	NM_001124758	spinster homolog 2 (Drosophila)
LOC100131733	19.049	down	4.25165	3.02508	-1.22657	PREDICTED: Homo sapiens hypothetical LOC100131733 (LOC100131733), mRNA [XM_001722340]	A_32_P56249	100131733	XM_001722340	hypothetical LOC100131733
PTX3	19.0477	down	4.25155	1.01203	-3.23951	Homo sapiens pentraxin 3, long (PTX3), mRNA [NM_002852]	A_23_P121064	5806	NM_002852	pentraxin 3, long
MYOZ3	19.0079	down	4.24853	0.519473	-3.72905	Homo sapiens myozenin 3 (MYOZ3), transcript variant 2, mRNA [NM_133371]	A_32_P88415	91977	NM_133371	myozenin 3
	18.9899	down	4.24716	2.38626	-1.8609	G6PI_HALSA (Q9HNQ6) Probable glucose-6-phosphate isomerase (GPI) (Phosphoglucose isomerase) (PGI) (Phosphohexose isomerase) (PHI) , partial (5%) [THC2650352]	A_32_P130290
ARMC4	18.8954	down	4.23996	0.971612	-3.26835	Homo sapiens armadillo repeat containing 4 (ARMC4), mRNA [NM_018076]	A_32_P141418	55130	NM_018076	armadillo repeat containing 4
PRR16	18.8911	down	4.23963	1.98003	-2.2596	Homo sapiens proline rich 16 (PRR16), mRNA [NM_016644]	A_23_P92929	51334	NM_016644	proline rich 16
CYTIP	18.8615	down	4.23737	2.06168	-2.17569	Homo sapiens cytohesin 1 interacting protein (CYTIP), mRNA [NM_004288]	A_23_P90626	9595	NM_004288	cytohesin 1 interacting protein
OAS1	18.8462	down	4.2362	1.82296	-2.41324	Homo sapiens 2',5'-oligoadenylate synthetase 1, 40/46kDa (OAS1), transcript variant 2, mRNA [NM_002534]	A_23_P64828	4938	NM_002534	2',5'-oligoadenylate synthetase 1, 40/46kDa
NKAIN2	18.8293	down	4.23491	2.00495	-2.22995	Homo sapiens Na+/K+ transporting ATPase interacting 2 (NKAIN2), mRNA [NM_001040214]	A_23_P316501	154215	NM_001040214	Na+/K+ transporting ATPase interacting 2
HCG26	18.7053	down	4.22538	2.98891	-1.23646	Homo sapiens HLA complex group 26 (non-protein coding) (HCG26), non-coding RNA [NR_002812]	A_32_P220770	352961	NR_002812	HLA complex group 26 (non-protein coding)
	18.6933	down	4.22445	4.20893	-0.0155238	qh56b06.x1 Soares_fetal_liver_spleen_1NFLS_S1 Homo sapiens cDNA clone IMAGE:1848659 3', mRNA sequence [AI247465]	A_32_P109645		AI247465
C9orf43	18.6929	down	4.22442	0.634317	-3.5901	Homo sapiens chromosome 9 open reading frame 43 (C9orf43), mRNA [NM_152786]	A_23_P320862	257169	NM_152786	chromosome 9 open reading frame 43
	18.673	down	4.22288	4.10576	-0.117126	Homo sapiens full length insert cDNA clone ZC30H06. [AF086187]	A_32_P101110		AF086187
GADD45B	18.6635	down	4.22215	3.40086	-0.821291	Homo sapiens growth arrest and DNA-damage-inducible, beta (GADD45B), mRNA [NM_015675]	A_23_P142506	4616	NM_015675	growth arrest and DNA-damage-inducible, beta
	18.6527	down	4.22131	1.9112	-2.31011	H.sapiens mRNA fragment for T-cell receptor beta chain D-J-C (JUR-beta 2). [X01410]	A_23_P352861		X01410
HIVEP3	18.6203	down	4.2188	2.18674	-2.03207	human immunodeficiency virus type I enhancer binding protein 3 [Source:HGNC Symbol;Acc:13561] [ENST00000372583]	A_32_P59302	59269	BC080552	human immunodeficiency virus type I enhancer binding protein 3
GBP1	18.5902	down	4.21647	1.84514	-2.37133	Homo sapiens guanylate binding protein 1, interferon-inducible, 67kDa (GBP1), mRNA [NM_002053]	A_23_P62890	2633	NM_002053	guanylate binding protein 1, interferon-inducible, 67kDa
	18.5549	down	4.21373	4.13783	-0.0759022	AW136683 UI-H-BI1-adh-f-02-0-UI.s1 NCI_CGAP_Sub3 Homo sapiens cDNA clone IMAGE:2716923 3', mRNA sequence [AW136683]	A_32_P43664		AW136683
HTRA3	18.4544	down	4.20589	0.627673	-3.57822	Homo sapiens HtrA serine peptidase 3 (HTRA3), mRNA [NM_053044]	A_23_P395438	94031	NM_053044	HtrA serine peptidase 3
IL16	18.4248	down	4.20358	0.693223	-3.51035	Homo sapiens interleukin 16 (lymphocyte chemoattractant factor) (IL16), transcript variant 1, mRNA [NM_004513]	A_23_P61057	3603	NM_004513	interleukin 16 (lymphocyte chemoattractant factor)
KCTD19	18.404	down	4.20195	1.75636	-2.44559	Homo sapiens cDNA FLJ52078 complete cds, highly similar to Mus musculus potassium channel tetramerisation domain containing 19 (Kctd19), mRNA. [AK302567]	A_23_P37785	146212	AK302567	potassium channel tetramerisation domain containing 19
CXorf21	18.2453	down	4.18945	0.467203	-3.72225	Homo sapiens chromosome X open reading frame 21 (CXorf21), mRNA [NM_025159]	A_23_P62227	80231	NM_025159	chromosome X open reading frame 21
MRAS	18.2082	down	4.18652	1.29808	-2.88844	Homo sapiens muscle RAS oncogene homolog (MRAS), transcript variant 1, mRNA [NM_012219]	A_24_P88850	22808	NM_012219	muscle RAS oncogene homolog
ADAM28	18.0854	down	4.17675	2.16263	-2.01412	Homo sapiens ADAM metallopeptidase domain 28 (ADAM28), transcript variant 3, mRNA [NM_021777]	A_23_P10356	10863	NM_021777	ADAM metallopeptidase domain 28
	18.0839	down	4.17663	4.3363	0.159662	TXD13_HUMAN (Q9H1E5) Thioredoxin domain-containing protein 13 precursor, partial (90%) [THC2544903]	A_24_P923654
FCGR1B	18.0602	down	4.17474	0.597362	-3.57738	Homo sapiens Fc fragment of IgG, high affinity Ib, receptor (CD64) (FCGR1B), transcript variant 1, mRNA [NM_001017986]	A_23_P63390	2210	NM_001017986	Fc fragment of IgG, high affinity Ib, receptor (CD64)
	18.0534	down	4.1742	1.28817	-2.88603	Homo sapiens HLA-DMB mRNA for MHC class II antigen, partial cds, splicing variant 2. [AB362555]	A_23_P259561		AB362555
	18.0165	down	4.17125	0.946807	-3.22444	Homo sapiens mRNA; cDNA DKFZp686J0581 (from clone DKFZp686J0581). [BX647685]	A_32_P17484		BX647685
	17.991	down	4.16921	1.53975	-2.62946	602725176F1 NIH_MGC_15 Homo sapiens cDNA clone IMAGE:4864578 5', mRNA sequence [BG821581]	A_32_P117503		BG821581
TRIM22	17.9604	down	4.16675	1.05565	-3.1111	Homo sapiens tripartite motif-containing 22 (TRIM22), mRNA [NM_006074]	A_23_P203498	10346	NM_006074	tripartite motif-containing 22
RBPMS	17.9511	down	4.166	3.54255	-0.623452	Homo sapiens cDNA, FLJ17575. [AK310533]	A_24_P930418	11030	AK310533	RNA binding protein with multiple splicing
LOC100240735	17.9046	down	4.16226	2.00924	-2.15302	Homo sapiens hypothetical LOC100240735 (LOC100240735), non-coding RNA [NR_026658]	A_32_P170481	100240735	NR_026658	hypothetical LOC100240735
ANXA3	17.8724	down	4.15966	2.25769	-1.90197	Homo sapiens annexin A3 (ANXA3), mRNA [NM_005139]	A_23_P121716	306	NM_005139	annexin A3
RNF150	17.8147	down	4.155	2.29348	-1.86152	Homo sapiens ring finger protein 150 (RNF150), mRNA [NM_020724]	A_24_P350589	57484	NM_020724	ring finger protein 150
HS3ST3B1	17.8006	down	4.15385	0.269989	-3.88386	heparan sulfate (glucosamine) 3-O-sulfotransferase 3B1 [Source:HGNC Symbol;Acc:5198] [ENST00000360954]	A_24_P23625	9953	AK023723	heparan sulfate (glucosamine) 3-O-sulfotransferase 3B1
ACOX2	17.7921	down	4.15316	0.533034	-3.62013	Homo sapiens acyl-Coenzyme A oxidase 2, branched chain (ACOX2), mRNA [NM_003500]	A_23_P10182	8309	NM_003500	acyl-Coenzyme A oxidase 2, branched chain
ETS1	17.7654	down	4.151	1.99899	-2.15201	Homo sapiens v-ets erythroblastosis virus E26 oncogene homolog 1 (avian) (ETS1), transcript variant 2, mRNA [NM_005238]	A_24_P751074	2113	NM_005238	v-ets erythroblastosis virus E26 oncogene homolog 1 (avian)
	17.7589	down	4.15047	4.13767	-0.0127915	Putative uncharacterized protein C20orf187 [Source:UniProtKB/Swiss-Prot;Acc:Q9UGB4] [ENST00000378252]	A_23_P431430		BX281604
	17.7329	down	4.14836	3.42943	-0.718924	AGENCOURT_14006900 NIH_MGC_186 Homo sapiens cDNA clone IMAGE:30372058 5', mRNA sequence [CD104030]	A_32_P115749		CD104030
ELN	17.7229	down	4.14754	2.14422	-2.00332	Homo sapiens elastin (ELN), transcript variant 1, mRNA [NM_000501]	A_23_P215459	2006	NM_000501	elastin
GBP5	17.7035	down	4.14597	0.66971	-3.47626	Homo sapiens guanylate binding protein 5 (GBP5), transcript variant 1, mRNA [NM_052942]	A_23_P74290	115362	NM_052942	guanylate binding protein 5
LPAR6	17.6086	down	4.13821	1.23022	-2.90799	Homo sapiens lysophosphatidic acid receptor 6 (LPAR6), transcript variant 1, mRNA [NM_005767]	A_23_P2705	10161	NM_005767	lysophosphatidic acid receptor 6
EPB41L1	17.4976	down	4.12909	1.30579	-2.8233	Homo sapiens erythrocyte membrane protein band 4.1-like 1 (EPB41L1), transcript variant 1, mRNA [NM_012156]	A_23_P154806	2036	NM_012156	erythrocyte membrane protein band 4.1-like 1
AGPAT9	17.4592	down	4.12591	1.07056	-3.05535	Homo sapiens 1-acylglycerol-3-phosphate O-acyltransferase 9 (AGPAT9), mRNA [NM_032717]	A_23_P69810	84803	NM_032717	1-acylglycerol-3-phosphate O-acyltransferase 9
	17.4555	down	4.12561	2.9298	-1.19581	Homo sapiens cDNA FLJ36372 fis, clone THYMU2008072. [AK093691]	A_32_P8604		AK093691
ZFHX3	17.3696	down	4.11849	2.06307	-2.05542	Homo sapiens zinc finger homeobox 3 (ZFHX3), transcript variant A, mRNA [NM_006885]	A_23_P118266	463	NM_006885	zinc finger homeobox 3
NFKBIA	17.3641	down	4.11803	2.7755	-1.34253	Homo sapiens nuclear factor of kappa light polypeptide gene enhancer in B-cells inhibitor, alpha (NFKBIA), mRNA [NM_020529]	A_23_P106002	4792	NM_020529	nuclear factor of kappa light polypeptide gene enhancer in B-cells inhibitor, alpha
PNRC1	17.3115	down	4.11366	1.74903	-2.36464	Homo sapiens proline-rich nuclear receptor coactivator 1 (PNRC1), mRNA [NM_006813]	A_23_P145074	10957	NM_006813	proline-rich nuclear receptor coactivator 1
ProSAPiP1	17.2963	down	4.11239	2.65896	-1.45343	Homo sapiens ProSAPiP1 protein (ProSAPiP1), mRNA [NM_014731]	A_23_P380298	9762	NM_014731	ProSAPiP1 protein
LOC730961	17.2607	down	4.10942	4.09777	-0.0116537	Homo sapiens cDNA clone IMAGE:4826905. [BC034282]	A_32_P375543	730961	BC034282	hypothetical protein LOC730961
	17.2396	down	4.10765	1.42074	-2.68691		A_32_P161262
B2M	17.2012	down	4.10443	3.15872	-0.945717	Homo sapiens cDNA FLJ12317 fis, clone MAMMA1002058. [AK022379]	A_24_P740662	567	AK022379	beta-2-microglobulin
S100Z	17.113	down	4.09702	0.213101	-3.88392	Homo sapiens S100 calcium binding protein Z (S100Z), mRNA [NM_130772]	A_24_P12136	170591	NM_130772	S100 calcium binding protein Z
TMEM163	17.0847	down	4.09463	0.267135	-3.8275	Homo sapiens transmembrane protein 163 (TMEM163), mRNA [NM_030923]	A_23_P39550	81615	NM_030923	transmembrane protein 163
NEAT1	17.0825	down	4.09445	3.31535	-0.779097	Homo sapiens nuclear paraspeckle assembly transcript 1 (non-protein coding) (NEAT1), non-coding RNA [NR_028272]	A_24_P566916	283131	NR_028272	nuclear paraspeckle assembly transcript 1 (non-protein coding)
ADAM28	17.0252	down	4.0896	2.19326	-1.89634	Homo sapiens ADAM metallopeptidase domain 28 (ADAM28), transcript variant 1, mRNA [NM_014265]	A_23_P21758	10863	NM_014265	ADAM metallopeptidase domain 28
PLBD1	16.9776	down	4.08556	3.34333	-0.74223	Homo sapiens phospholipase B domain containing 1 (PLBD1), mRNA [NM_024829]	A_23_P87709	79887	NM_024829	phospholipase B domain containing 1
	16.9036	down	4.07926	2.49756	-1.5817	Q3RFB1_XYLFA (Q3RFB1) Aminotransferase, class I and II, partial (4%) [THC2633920]	A_24_P746314
ACR	16.8744	down	4.07677	1.49917	-2.5776	Homo sapiens acrosin (ACR), mRNA [NM_001097]	A_23_P40734	49	NM_001097	acrosin
AQP1	16.8672	down	4.07615	2.76175	-1.31441	Homo sapiens aquaporin 1 (Colton blood group) (AQP1), mRNA [NM_198098]	A_23_P372834	358	NM_198098	aquaporin 1 (Colton blood group)
NANOS3	16.7975	down	4.07017	1.12103	-2.94914	Homo sapiens nanos homolog 3 (Drosophila) (NANOS3), mRNA [NM_001098622]	A_24_P703830	342977	NM_001098622	nanos homolog 3 (Drosophila)
TNFRSF10C	16.7659	down	4.06746	1.56621	-2.50125	Homo sapiens tumor necrosis factor receptor superfamily, member 10c, decoy without an intracellular domain (TNFRSF10C), mRNA [NM_003841]	A_23_P256724	8794	NM_003841	tumor necrosis factor receptor superfamily, member 10c, decoy without an intracellular domain
AFAP1L2	16.7562	down	4.06663	1.10272	-2.96391	Homo sapiens actin filament associated protein 1-like 2 (AFAP1L2), transcript variant 1, mRNA [NM_001001936]	A_23_P406341	84632	NM_001001936	actin filament associated protein 1-like 2
P2RY14	16.6991	down	4.0617	1.39497	-2.66673	Homo sapiens purinergic receptor P2Y, G-protein coupled, 14 (P2RY14), transcript variant 2, mRNA [NM_014879]	A_24_P165864	9934	NM_014879	purinergic receptor P2Y, G-protein coupled, 14
TMEM22	16.6856	down	4.06053	1.0684	-2.99213	Homo sapiens transmembrane protein 22 (TMEM22), transcript variant 1, mRNA [NM_025246]	A_23_P109655	80723	NM_025246	transmembrane protein 22
IL16	16.6658	down	4.05882	1.17601	-2.8828	Homo sapiens interleukin 16 (lymphocyte chemoattractant factor) (IL16), transcript variant 2, mRNA [NM_172217]	A_24_P73599	3603	NM_172217	interleukin 16 (lymphocyte chemoattractant factor)
SCHIP1	16.6381	down	4.05642	0.487719	-3.5687	Homo sapiens schwannomin interacting protein 1 (SCHIP1), mRNA [NM_014575]	A_32_P62863	29970	NM_014575	schwannomin interacting protein 1
	16.6339	down	4.05606	1.41331	-2.64275		A_24_P655888
EVI2A	16.6335	down	4.05602	0.275632	-3.78039	Homo sapiens ecotropic viral integration site 2A (EVI2A), transcript variant 1, mRNA [NM_001003927]	A_23_P78092	2123	NM_001003927	ecotropic viral integration site 2A
SPNS3	16.6136	down	4.05429	0.34744	-3.70685	Homo sapiens spinster homolog 3 (Drosophila) (SPNS3), mRNA [NM_182538]	A_23_P100963	201305	NM_182538	spinster homolog 3 (Drosophila)
PRAM1	16.6102	down	4.05399	0.25066	-3.80333	Homo sapiens PML-RARA regulated adaptor molecule 1 (PRAM1), mRNA [NM_032152]	A_23_P165219	84106	NM_032152	PML-RARA regulated adaptor molecule 1
	16.5798	down	4.05135	1.53669	-2.51467	Homo sapiens, clone IMAGE:5575764, mRNA. [BC035647]	A_23_P373126		BC035647
ADAM19	16.5709	down	4.05058	1.86453	-2.18606	Homo sapiens ADAM metallopeptidase domain 19 (meltrin beta) (ADAM19), mRNA [NM_033274]	A_23_P374082	8728	NM_033274	ADAM metallopeptidase domain 19 (meltrin beta)
	16.567	down	4.05024	1.60782	-2.44242	Uncharacterized protein C5orf56 [Source:UniProtKB/Swiss-Prot;Acc:Q8N8D9] [ENST00000378953]	A_24_P127641		AK128882
NOV	16.4842	down	4.04301	0.783404	-3.2596	Homo sapiens nephroblastoma overexpressed gene (NOV), mRNA [NM_002514]	A_23_P82929	4856	NM_002514	nephroblastoma overexpressed gene
GUCY1A3	16.3768	down	4.03358	1.46718	-2.5664	Homo sapiens guanylate cyclase 1, soluble, alpha 3 (GUCY1A3), transcript variant 1, mRNA [NM_000856]	A_23_P69573	2982	NM_000856	guanylate cyclase 1, soluble, alpha 3
IDS	16.3564	down	4.03178	2.36997	-1.66181	Homo sapiens iduronate 2-sulfatase (IDS), transcript variant 1, mRNA [NM_000202]	A_23_P84648	3423	NM_000202	iduronate 2-sulfatase
AQP9	16.3064	down	4.02736	4.02688	-0.000485619	Homo sapiens aquaporin 9 (AQP9), mRNA [NM_020980]	A_23_P106362	366	NM_020980	aquaporin 9
IDS	16.2969	down	4.02652	2.74464	-1.28189	Homo sapiens iduronate 2-sulfatase (IDS), transcript variant 1, mRNA [NM_000202]	A_23_P400847	3423	NM_000202	iduronate 2-sulfatase
TNFSF12	16.2887	down	4.0258	1.23323	-2.79256	Homo sapiens tumor necrosis factor (ligand) superfamily, member 12 (TNFSF12), mRNA [NM_003809]	A_24_P245298	8742	NM_003809	tumor necrosis factor (ligand) superfamily, member 12
ATP1B1	16.2885	down	4.02578	2.06905	-1.95673	Homo sapiens ATPase, Na+/K+ transporting, beta 1 polypeptide (ATP1B1), mRNA [NM_001677]	A_23_P146943	481	NM_001677	ATPase, Na+/K+ transporting, beta 1 polypeptide
LRCH2	16.2618	down	4.02342	2.17865	-1.84477	Homo sapiens leucine-rich repeats and calponin homology (CH) domain containing 2 (LRCH2), mRNA [NM_020871]	A_23_P73809	57631	NM_020871	leucine-rich repeats and calponin homology (CH) domain containing 2
C6orf141	16.2612	down	4.02336	4.15687	0.133507	Homo sapiens cDNA FLJ30356 fis, clone BRACE2007708. [AK054918]	A_23_P386398	135398	AK054918	chromosome 6 open reading frame 141
TRO	16.2092	down	4.01874	1.68983	-2.32891	Homo sapiens trophinin (TRO), transcript variant 3, mRNA [NM_016157]	A_23_P217228	7216	NM_016157	trophinin
ITGA9	16.1992	down	4.01785	2.32842	-1.68943	Homo sapiens integrin, alpha 9 (ITGA9), mRNA [NM_002207]	A_23_P252193	3680	NM_002207	integrin, alpha 9
YPEL5	16.1756	down	4.01575	2.75295	-1.2628	Homo sapiens yippee-like 5 (Drosophila) (YPEL5), transcript variant 4, mRNA [NM_016061]	A_23_P108835	51646	NM_016061	yippee-like 5 (Drosophila)
STAT4	16.122	down	4.01096	1.672	-2.33895	Homo sapiens signal transducer and activator of transcription 4 (STAT4), mRNA [NM_003151]	A_23_P68031	6775	NM_003151	signal transducer and activator of transcription 4
SPATS2L	16.1176	down	4.01056	0.522717	-3.48784	Homo sapiens spermatogenesis associated, serine-rich 2-like (SPATS2L), transcript variant 1, mRNA [NM_015535]	A_23_P131255	26010	NM_015535	spermatogenesis associated, serine-rich 2-like
CDH2	16.1137	down	4.01022	0.982665	-3.02755	Homo sapiens cadherin 2, type 1, N-cadherin (neuronal) (CDH2), mRNA [NM_001792]	A_23_P38732	1000	NM_001792	cadherin 2, type 1, N-cadherin (neuronal)
HSPA1A	16.0873	down	4.00785	4.0994	0.091544	Homo sapiens heat shock 70kDa protein 1A (HSPA1A), mRNA [NM_005345]	A_24_P682285	3303	NM_005345	heat shock 70kDa protein 1A
MICAL1	16.0654	down	4.00589	1.88411	-2.12178	Homo sapiens microtubule associated monoxygenase, calponin and LIM domain containing 1 (MICAL1), transcript variant 1, mRNA [NM_022765]	A_24_P283341	64780	NM_022765	microtubule associated monoxygenase, calponin and LIM domain containing 1
	16.0381	down	4.00343	1.55611	-2.44732		A_23_P314024
RBM11	16.0341	down	4.00307	2.05921	-1.94385	Homo sapiens RNA binding motif protein 11 (RBM11), mRNA [NM_144770]	A_23_P342000	54033	NM_144770	RNA binding motif protein 11
MME	16.0173	down	4.00156	3.98559	-0.0159746	Homo sapiens membrane metallo-endopeptidase (MME), transcript variant 2b, mRNA [NM_007289]	A_24_P260101	4311	NM_007289	membrane metallo-endopeptidase
RUNX2	15.9937	down	3.99943	0.614987	-3.38445	Homo sapiens runt-related transcription factor 2 (RUNX2), transcript variant 3, mRNA [NM_004348]	A_32_P161762	860	NM_004348	runt-related transcription factor 2
RTP4	15.9264	down	3.99335	0.90115	-3.0922	Homo sapiens receptor (chemosensory) transporter protein 4 (RTP4), mRNA [NM_022147]	A_23_P166797	64108	NM_022147	receptor (chemosensory) transporter protein 4
HOXA6	15.9149	down	3.99231	1.27941	-2.7129	Homo sapiens homeobox A6 (HOXA6), mRNA [NM_024014]	A_23_P82370	3203	NM_024014	homeobox A6
VNN2	15.9118	down	3.99202	2.61731	-1.37471	Homo sapiens vanin 2 (VNN2), transcript variant 1, mRNA [NM_004665]	A_23_P122724	8875	NM_004665	vanin 2
LOC149134	15.9076	down	3.99164	1.53038	-2.46126	Homo sapiens cDNA FLJ12763 fis, clone NT2RP2001450. [AK022825]	A_24_P803885	149134	AK022825	hypothetical LOC149134
	15.8895	down	3.99	1.66759	-2.32241		A_32_P2883
MAMDC2	15.8411	down	3.9856	3.42851	-0.557095	Homo sapiens MAM domain containing 2 (MAMDC2), mRNA [NM_153267]	A_23_P157914	256691	NM_153267	MAM domain containing 2
FAM19A5	15.7591	down	3.97812	0.765008	-3.21311	Homo sapiens family with sequence similarity 19 (chemokine (C-C motif)-like), member A5 (FAM19A5), transcript variant 2, mRNA [NM_015381]	A_23_P304489	25817	NM_015381	family with sequence similarity 19 (chemokine (C-C motif)-like), member A5
PPP1R15A	15.757	down	3.97792	4.09029	0.112373	Homo sapiens protein phosphatase 1, regulatory (inhibitor) subunit 15A (PPP1R15A), mRNA [NM_014330]	A_23_P90172	23645	NM_014330	protein phosphatase 1, regulatory (inhibitor) subunit 15A
TNFSF10	15.7512	down	3.97739	2.55068	-1.42671	Homo sapiens tumor necrosis factor (ligand) superfamily, member 10 (TNFSF10), mRNA [NM_003810]	A_23_P121253	8743	NM_003810	tumor necrosis factor (ligand) superfamily, member 10
	15.7472	down	3.97703	0.224593	-3.75244	HSU33822 TXBP181 {Homo sapiens} (exp=-1; wgp=0; cg=0), partial (17%) [THC2524341]	A_32_P183598
C19orf77	15.6559	down	3.96864	0.233409	-3.73523	Homo sapiens chromosome 19 open reading frame 77 (C19orf77), mRNA [NM_001136503]	A_23_P397120	284422	NM_001136503	chromosome 19 open reading frame 77
IL12A	15.6504	down	3.96812	2.06966	-1.89846	Homo sapiens interleukin 12A (natural killer cell stimulatory factor 1, cytotoxic lymphocyte maturation factor 1, p35) (IL12A), mRNA [NM_000882]	A_23_P91943	3592	NM_000882	interleukin 12A (natural killer cell stimulatory factor 1, cytotoxic lymphocyte maturation factor 1, p35)
HSPA1A	15.6174	down	3.96508	4.13084	0.165763	Homo sapiens heat shock 70kDa protein 1A (HSPA1A), mRNA [NM_005345]	A_24_P123616	3303	NM_005345	heat shock 70kDa protein 1A
HES1	15.6005	down	3.96352	4.30646	0.342932	Homo sapiens hairy and enhancer of split 1, (Drosophila) (HES1), mRNA [NM_005524]	A_24_P938293	3280	NM_005524	hairy and enhancer of split 1, (Drosophila)
C8orf56	15.5931	down	3.96284	1.1752	-2.78764	Homo sapiens chromosome 8 open reading frame 56 (C8orf56), non-coding RNA [NR_027071]	A_24_P7228	157556	NR_027071	chromosome 8 open reading frame 56
HESX1	15.5899	down	3.96254	0.300617	-3.66192	Homo sapiens HESX homeobox 1 (HESX1), mRNA [NM_003865]	A_23_P121106	8820	NM_003865	HESX homeobox 1
HLA-F	15.5091	down	3.95505	1.96056	-1.99449	Homo sapiens major histocompatibility complex, class I, F (HLA-F), transcript variant 2, mRNA [NM_018950]	A_23_P145264	3134	NM_018950	major histocompatibility complex, class I, F
	15.4908	down	3.95334	0.323774	-3.62957		A_32_P163996
C10orf114	15.4303	down	3.94769	0.460931	-3.48676	Homo sapiens chromosome 10 open reading frame 114 (C10orf114), mRNA [NM_001010911]	A_32_P86739	399726	NM_001010911	chromosome 10 open reading frame 114
IL2RA	15.4047	down	3.94529	3.8179	-0.127395	Homo sapiens interleukin 2 receptor, alpha (IL2RA), mRNA [NM_000417]	A_23_P127288	3559	NM_000417	interleukin 2 receptor, alpha
	15.3729	down	3.94232	2.13899	-1.80332	BF213738 601847628F1 NIH_MGC_55 Homo sapiens cDNA clone IMAGE:4078519 5', mRNA sequence [BF213738]	A_23_P76480		BF213738
AVP	15.3681	down	3.94186	2.12439	-1.81748	Homo sapiens arginine vasopressin (AVP), mRNA [NM_000490]	A_23_P109133	551	NM_000490	arginine vasopressin
FCN1	15.3634	down	3.94143	1.17343	-2.768	Homo sapiens ficolin (collagen/fibrinogen domain containing) 1 (FCN1), mRNA [NM_002003]	A_23_P157879	2219	NM_002003	ficolin (collagen/fibrinogen domain containing) 1
TFEC	15.3111	down	3.93651	0.249511	-3.687	Homo sapiens transcription factor EC (TFEC), transcript variant 1, mRNA [NM_012252]	A_24_P98210	22797	NM_012252	transcription factor EC
FGD5	15.2796	down	3.93353	1.53064	-2.4029	Homo sapiens FYVE, RhoGEF and PH domain containing 5 (FGD5), mRNA [NM_152536]	A_23_P321972	152273	NM_152536	FYVE, RhoGEF and PH domain containing 5
NOTCH1	15.2482	down	3.93056	0.857821	-3.07274	Homo sapiens Notch homolog 1, translocation-associated (Drosophila) (NOTCH1), mRNA [NM_017617]	A_23_P60387	4851	NM_017617	Notch homolog 1, translocation-associated (Drosophila)
	15.2451	down	3.93027	2.7812	-1.14907	ar69c11.x1 Barstead aorta HPLRB6 Homo sapiens cDNA clone IMAGE:2127860 3', mRNA sequence [AI523154]	A_32_P36292		AI523154
C1orf228	15.2159	down	3.92751	0.954423	-2.97309	Homo sapiens chromosome 1 open reading frame 228 (C1orf228), mRNA [NM_001145636]	A_32_P453321	339541	NM_001145636	chromosome 1 open reading frame 228
UCHL1	15.2151	down	3.92744	0.82696	-3.10048	Homo sapiens ubiquitin carboxyl-terminal esterase L1 (ubiquitin thiolesterase) (UCHL1), mRNA [NM_004181]	A_23_P132956	7345	NM_004181	ubiquitin carboxyl-terminal esterase L1 (ubiquitin thiolesterase)
CNST	15.2097	down	3.92692	3.1845	-0.742421	Homo sapiens consortin, connexin sorting protein (CNST), transcript variant 1, mRNA [NM_152609]	A_24_P54000	163882	NM_152609	consortin, connexin sorting protein
CD300LF	15.1818	down	3.92428	1.18086	-2.74342	Homo sapiens CD300 molecule-like family member f (CD300LF), mRNA [NM_139018]	A_24_P279307	146722	NM_139018	CD300 molecule-like family member f
	15.177	down	3.92382	0.507719	-3.4161	Homo sapiens cDNA clone IMAGE:5301910. [BC041955]	A_32_P182186		BC041955
PBXIP1	15.1719	down	3.92333	2.81794	-1.10539	Homo sapiens pre-B-cell leukemia homeobox interacting protein 1 (PBXIP1), mRNA [NM_020524]	A_24_P79808	57326	NM_020524	pre-B-cell leukemia homeobox interacting protein 1
C5orf62	15.1651	down	3.92268	0.419474	-3.50321	Homo sapiens chromosome 5 open reading frame 62 (C5orf62), mRNA [NM_032947]	A_23_P414273	85027	NM_032947	chromosome 5 open reading frame 62
OTUD1	15.1416	down	3.92045	3.61492	-0.305534	Homo sapiens OTU domain containing 1 (OTUD1), mRNA [NM_001145373]	A_24_P374834	220213	NM_001145373	OTU domain containing 1
CPNE2	15.1314	down	3.91947	0.579877	-3.33959	Homo sapiens copine II (CPNE2), mRNA [NM_152727]	A_23_P37988	221184	NM_152727	copine II
KIAA1466	15.11	down	3.91743	3.41236	-0.505072	Homo sapiens mRNA for KIAA1466 protein, partial cds. [AB040899]	A_24_P324581	57612	AB040899	KIAA1466 gene
IGSF22	15.103	down	3.91676	2.43413	-1.48264	Homo sapiens immunoglobulin superfamily, member 22 (IGSF22), mRNA [NM_173588]	A_32_P486620	283284	NM_173588	immunoglobulin superfamily, member 22
	15.0828	down	3.91483	1.79797	-2.11687	BX098326 NCI_CGAP_CLL1 Homo sapiens cDNA clone IMAGp998A025198, mRNA sequence [BX098326]	A_32_P121059		BX098326
ABCB1	15.0807	down	3.91463	2.1813	-1.73333	Homo sapiens ATP-binding cassette, sub-family B (MDR/TAP), member 1 (ABCB1), mRNA [NM_000927]	A_23_P82523	5243	NM_000927	ATP-binding cassette, sub-family B (MDR/TAP), member 1
	15.0404	down	3.91077	1.66609	-2.24468		A_32_P156531
SOD2	15.0107	down	3.90792	4.32229	0.414369	Homo sapiens superoxide dismutase 2, mitochondrial, mRNA (cDNA clone MGC:21350 IMAGE:4184203), complete cds. [BC016934]	A_24_P935819	6648	BC016934	superoxide dismutase 2, mitochondrial
GATA3	14.9658	down	3.9036	2.03606	-1.86754	Homo sapiens GATA binding protein 3 (GATA3), transcript variant 1, mRNA [NM_001002295]	A_23_P75056	2625	NM_001002295	GATA binding protein 3
MALAT1	14.9533	down	3.90239	3.85017	-0.0522262	Homo sapiens metastasis associated lung adenocarcinoma transcript 1 (non-protein coding) (MALAT1), non-coding RNA [NR_002819]	A_24_P497244	378938	NR_002819	metastasis associated lung adenocarcinoma transcript 1 (non-protein coding)
B3GNT8	14.8158	down	3.88907	0.93191	-2.95716	Homo sapiens UDP-GlcNAc:betaGal beta-1,3-N-acetylglucosaminyltransferase 8 (B3GNT8), mRNA [NM_198540]	A_23_P101380	374907	NM_198540	UDP-GlcNAc:betaGal beta-1,3-N-acetylglucosaminyltransferase 8
SPTBN1	14.7963	down	3.88716	1.20103	-2.68613	Homo sapiens spectrin, beta, non-erythrocytic 1 (SPTBN1), transcript variant 2, mRNA [NM_178313]	A_23_P339095	6711	NM_178313	spectrin, beta, non-erythrocytic 1
FBLN5	14.7249	down	3.88018	0.360562	-3.51962	Homo sapiens fibulin 5 (FBLN5), mRNA [NM_006329]	A_23_P151805	10516	NM_006329	fibulin 5
SSPN	14.6553	down	3.87335	1.84264	-2.03071	Homo sapiens sarcospan (Kras oncogene-associated gene) (SSPN), transcript variant 1, mRNA [NM_005086]	A_23_P203920	8082	NM_005086	sarcospan (Kras oncogene-associated gene)
HHAT	14.655	down	3.87332	1.30028	-2.57305	Homo sapiens hedgehog acyltransferase (HHAT), transcript variant 1, mRNA [NM_018194]	A_23_P136355	55733	NM_018194	hedgehog acyltransferase
TRIB1	14.6288	down	3.87074	3.77033	-0.100416	Homo sapiens tribbles homolog 1 (Drosophila) (TRIB1), mRNA [NM_025195]	A_23_P123503	10221	NM_025195	tribbles homolog 1 (Drosophila)
HTR1F	14.5802	down	3.86594	2.58812	-1.27782	Homo sapiens 5-hydroxytryptamine (serotonin) receptor 1F (HTR1F), mRNA [NM_000866]	A_23_P166674	3355	NM_000866	5-hydroxytryptamine (serotonin) receptor 1F
RASGRP1	14.5497	down	3.86292	-0.111758	-3.97468	Homo sapiens RAS guanyl releasing protein 1 (calcium and DAG-regulated) (RASGRP1), transcript variant 1, mRNA [NM_005739]	A_23_P124642	10125	NM_005739	RAS guanyl releasing protein 1 (calcium and DAG-regulated)
	14.5095	down	3.85892	2.87332	-0.985608	Homo sapiens cDNA clone IMAGE:5259731. [BC033052]	A_32_P175077		BC033052
FAM134B	14.5085	down	3.85883	1.61757	-2.24126	Homo sapiens family with sequence similarity 134, member B (FAM134B), transcript variant 1, mRNA [NM_001034850]	A_24_P266048	54463	NM_001034850	family with sequence similarity 134, member B
	14.4488	down	3.85287	1.83541	-2.01746	AW389821 RC5-ST0171-201099-012-c05 ST0171 Homo sapiens cDNA, mRNA sequence [AW389821]	A_32_P98914		AW389821
LOXL1	14.4406	down	3.85206	0.274359	-3.5777	Homo sapiens lysyl oxidase-like 1 (LOXL1), mRNA [NM_005576]	A_23_P124084	4016	NM_005576	lysyl oxidase-like 1
ADHFE1	14.4045	down	3.84845	1.76431	-2.08414	Homo sapiens alcohol dehydrogenase, iron containing, 1 (ADHFE1), nuclear gene encoding mitochondrial protein, mRNA [NM_144650]	A_23_P157569	137872	NM_144650	alcohol dehydrogenase, iron containing, 1
LST1	14.3955	down	3.84754	0.544814	-3.30273	Homo sapiens leukocyte specific transcript 1 (LST1), transcript variant 1, mRNA [NM_007161]	A_24_P94916	7940	NM_007161	leukocyte specific transcript 1
EGR1	14.3793	down	3.84592	3.73157	-0.114357	Homo sapiens early growth response 1 (EGR1), mRNA [NM_001964]	A_23_P214080	1958	NM_001964	early growth response 1
	14.3037	down	3.83831	1.12494	-2.71337		A_32_P192865
TTC18	14.2556	down	3.83345	1.88313	-1.95033	Homo sapiens tetratricopeptide repeat domain 18 (TTC18), mRNA [NM_145170]	A_23_P326931	118491	NM_145170	tetratricopeptide repeat domain 18
HLA-A	14.2419	down	3.83207	1.1827	-2.64936	Homo sapiens major histocompatibility complex, class I, A (HLA-A), mRNA [NM_002116]	A_23_P408353	3105	NM_002116	major histocompatibility complex, class I, A
GPR183	14.1922	down	3.82703	0.263677	-3.56335	Homo sapiens G protein-coupled receptor 183 (GPR183), mRNA [NM_004951]	A_23_P25566	1880	NM_004951	G protein-coupled receptor 183
	14.1865	down	3.82645	2.41114	-1.4153	Homo sapiens full length insert cDNA clone YX53E08. [AF086041]	A_24_P918830		AF086041
	14.1784	down	3.82562	3.2162	-0.609421		A_32_P116488
IL4I1	14.1734	down	3.82512	2.56289	-1.26223	Homo sapiens interleukin 4 induced 1 (IL4I1), transcript variant 2, mRNA [NM_172374]	A_23_P502520	259307	NM_172374	interleukin 4 induced 1
	14.1517	down	3.82291	3.45677	-0.366139	Homo sapiens full length insert cDNA clone ZD79H01. [AF086429]	A_24_P532478		AF086429
	14.1319	down	3.82088	1.56216	-2.25872		A_32_P194887
	14.1279	down	3.82048	1.47419	-2.34629	Homo sapiens chromosome 19 open reading frame 31, mRNA (cDNA clone MGC:168631 IMAGE:9021008), complete cds. [BC137015]	A_32_P926336		BC137015
SNED1	14.0981	down	3.81743	2.00396	-1.81347	Homo sapiens sushi, nidogen and EGF-like domains 1 (SNED1), mRNA [NM_001080437]	A_23_P365267	25992	NM_001080437	sushi, nidogen and EGF-like domains 1
	14.0934	down	3.81695	1.42378	-2.39317	GB	A_23_P338113
MECOM	14.0803	down	3.81561	2.3631	-1.4525	Human MDS1B (MDS1) mRNA, complete cds. [U43292]	A_23_P390677	2122	U43292	MDS1 and EVI1 complex locus
TMEM140	14.0293	down	3.81037	1.79778	-2.0126	Homo sapiens transmembrane protein 140 (TMEM140), mRNA [NM_018295]	A_23_P31177	55281	NM_018295	transmembrane protein 140
CXCL1	14.0222	down	3.80964	0.788778	-3.02086	Homo sapiens chemokine (C-X-C motif) ligand 1 (melanoma growth stimulating activity, alpha) (CXCL1), mRNA [NM_001511]	A_23_P7144	2919	NM_001511	chemokine (C-X-C motif) ligand 1 (melanoma growth stimulating activity, alpha)
	13.9911	down	3.80644	3.24476	-0.561676	Homo sapiens cDNA FLJ42179 fis, clone THYMU2030796. [AK124173]	A_32_P235358		AK124173
HCP5	13.9592	down	3.80314	2.67297	-1.13017	Homo sapiens HLA complex P5 (HCP5), mRNA [NM_006674]	A_24_P17870	10866	NM_006674	HLA complex P5
	13.9589	down	3.80311	1.58998	-2.21314	ALU4_HUMAN (P39191) Alu subfamily SB2 sequence contamination warning entry, partial (40%) [THC2543854]	A_32_P23810
	13.9393	down	3.80109	3.76556	-0.0355324	AV763625 MDS Homo sapiens cDNA clone MDSCFE10 5', mRNA sequence [AV763625]	A_32_P43320		AV763625
	13.8627	down	3.79313	1.4495	-2.34364	Homo sapiens cDNA clone IMAGE:5312754. [BC047110]	A_32_P472968		BC047110
SPATA6	13.8307	down	3.7898	1.47432	-2.31548	spermatogenesis associated 6 [Source:HGNC Symbol;Acc:18309] [ENST00000371847]	A_23_P23705	54558	BC040655	spermatogenesis associated 6
FAM171B	13.821	down	3.78879	0.885043	-2.90374	Homo sapiens family with sequence similarity 171, member B, mRNA (cDNA clone IMAGE:5260563), partial cds. [BC036478]	A_23_P371966	165215	BC036478	family with sequence similarity 171, member B
HLA-E	13.7839	down	3.78492	1.51327	-2.27165	Homo sapiens major histocompatibility complex, class I, E (HLA-E), mRNA [NM_005516]	A_24_P326082	3133	NM_005516	major histocompatibility complex, class I, E
MPZL2	13.778	down	3.7843	2.16229	-1.62201	Homo sapiens myelin protein zero-like 2 (MPZL2), transcript variant 2, mRNA [NM_144765]	A_23_P150379	10205	NM_144765	myelin protein zero-like 2
APPL1	13.7733	down	3.7838	0.463571	-3.32023	Homo sapiens adaptor protein, phosphotyrosine interaction, PH domain and leucine zipper containing 1 (APPL1), mRNA [NM_012096]	A_24_P302833	26060	NM_012096	adaptor protein, phosphotyrosine interaction, PH domain and leucine zipper containing 1
BATF2	13.7695	down	3.7834	1.53563	-2.24777	Homo sapiens basic leucine zipper transcription factor, ATF-like 2 (BATF2), mRNA [NM_138456]	A_23_P370682	116071	NM_138456	basic leucine zipper transcription factor, ATF-like 2
PALLD	13.759	down	3.78231	2.1556	-1.62671	Homo sapiens palladin, cytoskeletal associated protein (PALLD), transcript variant 2, mRNA [NM_016081]	A_23_P213102	23022	NM_016081	palladin, cytoskeletal associated protein
HLA-B	13.7575	down	3.78215	1.77611	-2.00604	Homo sapiens major histocompatibility complex, class I, B (HLA-B), mRNA [NM_005514]	A_23_P125107	3106	NM_005514	major histocompatibility complex, class I, B
C20orf201	13.7217	down	3.77839	0.266671	-3.51172	Homo sapiens chromosome 20 open reading frame 201 (C20orf201), mRNA [NM_001007125]	A_23_P348524	198437	NM_001007125	chromosome 20 open reading frame 201
	13.7003	down	3.77613	3.59344	-0.182691	AF150420 Human mRNA from cd34+ stem cells Homo sapiens cDNA clone CBNAZD12, mRNA sequence [AF150420]	A_32_P224697		AF150420
AGPAT4	13.6759	down	3.77356	2.74901	-1.02455	Homo sapiens 1-acylglycerol-3-phosphate O-acyltransferase 4 (lysophosphatidic acid acyltransferase, delta) (AGPAT4), mRNA [NM_020133]	A_32_P141768	56895	NM_020133	1-acylglycerol-3-phosphate O-acyltransferase 4 (lysophosphatidic acid acyltransferase, delta)
FAM133A	13.6739	down	3.77335	0.968906	-2.80445	Homo sapiens family with sequence similarity 133, member A (FAM133A), transcript variant 2, mRNA [NM_173698]	A_23_P345808	286499	NM_173698	family with sequence similarity 133, member A
RIPK3	13.6662	down	3.77254	1.56246	-2.21008	Homo sapiens receptor-interacting serine-threonine kinase 3 (RIPK3), mRNA [NM_006871]	A_23_P14559	11035	NM_006871	receptor-interacting serine-threonine kinase 3
PDGFD	13.6387	down	3.76964	1.79787	-1.97176	Homo sapiens platelet derived growth factor D (PDGFD), transcript variant 1, mRNA [NM_025208]	A_24_P124349	80310	NM_025208	platelet derived growth factor D
CDH4	13.6119	down	3.7668	1.17576	-2.59103	Homo sapiens cadherin 4, type 1, R-cadherin (retinal) (CDH4), mRNA [NM_001794]	A_23_P17593	1002	NM_001794	cadherin 4, type 1, R-cadherin (retinal)
RARRES2	13.6051	down	3.76608	2.1735	-1.59258	Homo sapiens retinoic acid receptor responder (tazarotene induced) 2 (RARRES2), mRNA [NM_002889]	A_23_P134237	5919	NM_002889	retinoic acid receptor responder (tazarotene induced) 2
ZMAT1	13.6	down	3.76553	1.14079	-2.62474	Homo sapiens zinc finger, matrin type 1 (ZMAT1), transcript variant 3, mRNA [NM_032441]	A_23_P125748	84460	NM_032441	zinc finger, matrin type 1
CD72	13.5997	down	3.7655	1.43319	-2.33231	Homo sapiens CD72 molecule (CD72), mRNA [NM_001782]	A_23_P250245	971	NM_001782	CD72 molecule
RGMA	13.5879	down	3.76425	1.58758	-2.17666	Homo sapiens RGM domain family, member A (RGMA), transcript variant 4, mRNA [NM_020211]	A_23_P372308	56963	NM_020211	RGM domain family, member A
LGALS2	13.5564	down	3.7609	2.008	-1.75289	Homo sapiens lectin, galactoside-binding, soluble, 2 (LGALS2), mRNA [NM_006498]	A_23_P120902	3957	NM_006498	lectin, galactoside-binding, soluble, 2
HOXA2	13.5472	down	3.75992	1.99107	-1.76885	Homo sapiens homeobox A2 (HOXA2), mRNA [NM_006735]	A_24_P200854	3199	NM_006735	homeobox A2
	13.528	down	3.75787	2.04961	-1.70826		A_32_P125589
HEG1	13.5135	down	3.75633	1.0727	-2.68363	Homo sapiens HEG homolog 1 (zebrafish) (HEG1), mRNA [NM_020733]	A_32_P166693	57493	NM_020733	HEG homolog 1 (zebrafish)
MLF1	13.4978	down	3.75466	3.58179	-0.17287	Homo sapiens myeloid leukemia factor 1 (MLF1), transcript variant 1, mRNA [NM_022443]	A_23_P143906	4291	NM_022443	myeloid leukemia factor 1
KLF5	13.4844	down	3.75321	2.15419	-1.59903	Homo sapiens Kruppel-like factor 5 (intestinal) (KLF5), mRNA [NM_001730]	A_24_P210406	688	NM_001730	Kruppel-like factor 5 (intestinal)
KLHL3	13.4778	down	3.75251	1.49261	-2.2599	Homo sapiens kelch-like 3 (Drosophila) (KLHL3), mRNA [NM_017415]	A_23_P133543	26249	NM_017415	kelch-like 3 (Drosophila)
	13.4673	down	3.75139	1.712	-2.03939	Sequence 962 from Patent EP1308459. [AX747437]	A_24_P76300		AX747437
STARD9	13.4636	down	3.75099	1.49873	-2.25226	Homo sapiens StAR-related lipid transfer (START) domain containing 9 (STARD9), mRNA [NM_020759]	A_23_P380010	57519	NM_020759	StAR-related lipid transfer (START) domain containing 9
NPPC	13.4609	down	3.75071	3.74514	-0.00556525	natriuretic peptide precursor C [Source:HGNC Symbol;Acc:7941] [ENST00000409852]	A_24_P174353	4880		natriuretic peptide precursor C
NOD2	13.4403	down	3.7485	1.09487	-2.65362	Homo sapiens nucleotide-binding oligomerization domain containing 2 (NOD2), mRNA [NM_022162]	A_23_P420863	64127	NM_022162	nucleotide-binding oligomerization domain containing 2
CCDC46	13.4356	down	3.74799	3.67508	-0.0729068	Homo sapiens coiled-coil domain containing 46 (CCDC46), transcript variant 1, mRNA [NM_145036]	A_23_P83976	201134	NM_145036	coiled-coil domain containing 46
CD74	13.4319	down	3.74759	1.52397	-2.22362	Homo sapiens CD74 molecule, major histocompatibility complex, class II invariant chain (CD74), transcript variant 3, mRNA [NM_001025158]	A_23_P70095	972	NM_001025158	CD74 molecule, major histocompatibility complex, class II invariant chain
MLF1	13.3975	down	3.74389	4.06483	0.320942	Homo sapiens myeloid leukemia factor 1 (MLF1), transcript variant 1, mRNA [NM_022443]	A_23_P419947	4291	NM_022443	myeloid leukemia factor 1
ITGAX	13.3924	down	3.74334	1.72686	-2.01648	Homo sapiens integrin, alpha X (complement component 3 receptor 4 subunit) (ITGAX), mRNA [NM_000887]	A_23_P312132	3687	NM_000887	integrin, alpha X (complement component 3 receptor 4 subunit)
FGR	13.3883	down	3.7429	1.20702	-2.53588	Homo sapiens Gardner-Rasheed feline sarcoma viral (v-fgr) oncogene homolog (FGR), transcript variant 2, mRNA [NM_001042747]	A_23_P103932	2268	NM_001042747	Gardner-Rasheed feline sarcoma viral (v-fgr) oncogene homolog
SLC7A7	13.3768	down	3.74166	1.28511	-2.45654	Homo sapiens solute carrier family 7 (cationic amino acid transporter, y+ system), member 7 (SLC7A7), transcript variant 1, mRNA [NM_003982]	A_23_P99642	9056	NM_003982	solute carrier family 7 (cationic amino acid transporter, y+ system), member 7
TIPARP	13.3709	down	3.74102	2.70166	-1.03936	Homo sapiens TCDD-inducible poly(ADP-ribose) polymerase (TIPARP), mRNA [NM_015508]	A_23_P143845	25976	NM_015508	TCDD-inducible poly(ADP-ribose) polymerase
LOC100129917	13.3578	down	3.73961	3.70047	-0.0391396	Homo sapiens cDNA FLJ31021 fis, clone HLUNG2000412. [AK055583]	A_24_P110291	100129917	AK055583	hypothetical protein LOC100129917
ZSCAN18	13.3322	down	3.73685	2.43307	-1.30378	Homo sapiens truncated zinc finger protein 447 isoform (ZNF447) mRNA, complete cds. [AY279352]	A_24_P920880	65982	AY279352	zinc finger and SCAN domain containing 18
SLC25A27	13.3231	down	3.73586	2.32388	-1.41198	Homo sapiens solute carrier family 25, member 27 (SLC25A27), nuclear gene encoding mitochondrial protein, mRNA [NM_004277]	A_23_P81721	9481	NM_004277	solute carrier family 25, member 27
MS4A6A	13.3	down	3.73336	0.610678	-3.12268	Homo sapiens membrane-spanning 4-domains, subfamily A, member 6A (MS4A6A), transcript variant 2, mRNA [NM_022349]	A_23_P36120	64231	NM_022349	membrane-spanning 4-domains, subfamily A, member 6A
STYK1	13.2769	down	3.73084	1.58325	-2.14759	Homo sapiens serine/threonine/tyrosine kinase 1 (STYK1), mRNA [NM_018423]	A_23_P13822	55359	NM_018423	serine/threonine/tyrosine kinase 1
	13.2515	down	3.72808	3.69375	-0.0343293	Putative uncharacterized protein [Source:UniProtKB/TrEMBL;Acc:O95431] [ENST00000238638]	A_24_P374564
CACNB2	13.23	down	3.72575	3.14497	-0.580773	Homo sapiens calcium channel, voltage-dependent, beta 2 subunit (CACNB2), transcript variant 1, mRNA [NM_000724]	A_23_P326852	783	NM_000724	calcium channel, voltage-dependent, beta 2 subunit
TJP3	13.2242	down	3.72511	2.31686	-1.40826	Homo sapiens tight junction protein 3 (zona occludens 3) (TJP3), mRNA [NM_014428]	A_23_P108157	27134	NM_014428	tight junction protein 3 (zona occludens 3)
BIRC3	13.2242	down	3.7251	2.41697	-1.30813	Homo sapiens baculoviral IAP repeat-containing 3 (BIRC3), transcript variant 1, mRNA [NM_001165]	A_23_P98350	330	NM_001165	baculoviral IAP repeat-containing 3
MPP3	13.2227	down	3.72495	1.40288	-2.32206	Homo sapiens membrane protein, palmitoylated 3 (MAGUK p55 subfamily member 3) (MPP3), transcript variant 1, mRNA [NM_001932]	A_23_P141346	4356	NM_001932	membrane protein, palmitoylated 3 (MAGUK p55 subfamily member 3)
IGF2BP3	13.2202	down	3.72467	1.05258	-2.67209	Homo sapiens insulin-like growth factor 2 mRNA binding protein 3 (IGF2BP3), mRNA [NM_006547]	A_23_P19987	10643	NM_006547	insulin-like growth factor 2 mRNA binding protein 3
C17orf60	13.2168	down	3.7243	0.163504	-3.56079	Homo sapiens chromosome 17 open reading frame 60 (C17orf60), mRNA [NM_001085423]	A_24_P33982	284021	NM_001085423	chromosome 17 open reading frame 60
	13.2089	down	3.72344	1.14472	-2.57872	Homo sapiens mRNA; cDNA DKFZp686K20111 (from clone DKFZp686K20111) [AL832146]	A_24_P668351		AL832146
	13.2085	down	3.7234	0.630678	-3.09272	Sequence 1833 from Patent EP1308459. [AX748308]	A_23_P147578		AX748308
OASL	13.1899	down	3.72137	2.84645	-0.874914	Homo sapiens 2'-5'-oligoadenylate synthetase-like (OASL), transcript variant 1, mRNA [NM_003733]	A_23_P139786	8638	NM_003733	2'-5'-oligoadenylate synthetase-like
MARCKS	13.183	down	3.72061	0.141114	-3.5795	Homo sapiens myristoylated alanine-rich protein kinase C substrate (MARCKS), mRNA [NM_002356]	A_23_P214222	4082	NM_002356	myristoylated alanine-rich protein kinase C substrate
MYO15B	13.1621	down	3.71832	2.40838	-1.30994	Homo sapiens cDNA clone IMAGE:40078433. [BC128044]	A_24_P369898	80022	BC128044	myosin XVB pseudogene
SELM	13.1369	down	3.71556	2.5785	-1.13705	Homo sapiens selenoprotein M (SELM), mRNA [NM_080430]	A_23_P6413	140606	NM_080430	selenoprotein M
AEBP1	13.1247	down	3.71421	1.49898	-2.21523	Homo sapiens AE binding protein 1 (AEBP1), mRNA [NM_001129]	A_23_P157299	165	NM_001129	AE binding protein 1
C4orf34	13.1085	down	3.71243	0.626876	-3.08555	Homo sapiens chromosome 4 open reading frame 34 (C4orf34), mRNA [NM_174921]	A_23_P112634	201895	NM_174921	chromosome 4 open reading frame 34
GVIN1	13.0785	down	3.70912	1.53347	-2.17566	Homo sapiens GTPase, very large interferon inducible 1 (GVIN1), non-coding RNA [NR_003945]	A_23_P75848	387751	NR_003945	GTPase, very large interferon inducible 1
PTPRD	13.0496	down	3.70594	0.920708	-2.78523	Homo sapiens protein tyrosine phosphatase, receptor type, D (PTPRD), transcript variant 1, mRNA [NM_002839]	A_23_P252132	5789	NM_002839	protein tyrosine phosphatase, receptor type, D
	13.0399	down	3.70486	0.355365	-3.34949		A_32_P111394
RPL23AP32	13.0347	down	3.70429	0.59851	-3.10578	Homo sapiens ribosomal protein L23a pseudogene 32 (RPL23AP32), non-coding RNA [NR_002229]	A_23_P108932	56969	NR_002229	ribosomal protein L23a pseudogene 32
CHRM3	13.0341	down	3.70422	1.26236	-2.44186	cholinergic receptor, muscarinic 3 [Source:HGNC Symbol;Acc:1952] [ENST00000255380]	A_23_P200843	1131		cholinergic receptor, muscarinic 3
LST1	13.0318	down	3.70397	0.447561	-3.25641	Homo sapiens leukocyte specific transcript 1 (LST1), transcript variant 1, mRNA [NM_007161]	A_24_P103469	7940	NM_007161	leukocyte specific transcript 1
MDFIC	13.0209	down	3.70275	0.219128	-3.48362	Homo sapiens MyoD family inhibitor domain containing (MDFIC), transcript variant 1, mRNA [NM_199072]	A_23_P327022	29969	NM_199072	MyoD family inhibitor domain containing
SLC37A1	12.9946	down	3.69984	1.13977	-2.56006	Homo sapiens solute carrier family 37 (glycerol-3-phosphate transporter), member 1 (SLC37A1), mRNA [NM_018964]	A_23_P17695	54020	NM_018964	solute carrier family 37 (glycerol-3-phosphate transporter), member 1
	12.9785	down	3.69805	3.01913	-0.678927		A_24_P110601
HIP1	12.9722	down	3.69735	0.932963	-2.76439	huntingtin interacting protein 1 [Source:HGNC Symbol;Acc:4913] [ENST00000336926]	A_24_P55391	3092	BC082970	huntingtin interacting protein 1
LY6K	12.9435	down	3.69415	0.876595	-2.81756	Homo sapiens lymphocyte antigen 6 complex, locus K (LY6K), transcript variant 1, mRNA [NM_017527]	A_23_P397293	54742	NM_017527	lymphocyte antigen 6 complex, locus K
GNG11	12.9345	down	3.69315	0.592752	-3.10039	Homo sapiens guanine nucleotide binding protein (G protein), gamma 11 (GNG11), mRNA [NM_004126]	A_23_P111701	2791	NM_004126	guanine nucleotide binding protein (G protein), gamma 11
TMTC2	12.9333	down	3.69302	0.408166	-3.28485	Homo sapiens transmembrane and tetratricopeptide repeat containing 2 (TMTC2), mRNA [NM_152588]	A_23_P382705	160335	NM_152588	transmembrane and tetratricopeptide repeat containing 2
TXLNB	12.8694	down	3.68587	0.144177	-3.5417	Homo sapiens taxilin beta (TXLNB), mRNA [NM_153235]	A_23_P434398	167838	NM_153235	taxilin beta
CSF1R	12.8524	down	3.68397	0.221035	-3.46293	Homo sapiens colony stimulating factor 1 receptor (CSF1R), mRNA [NM_005211]	A_23_P110791	1436	NM_005211	colony stimulating factor 1 receptor
	12.8368	down	3.68222	2.56331	-1.11891	qi09h08.x1 Soares_NhHMPu_S1 Homo sapiens cDNA clone IMAGE:1856031 3', mRNA sequence [AI263830]	A_32_P55799		AI263830
HLA-DPB1	12.8166	down	3.67994	1.07386	-2.60609	Homo sapiens major histocompatibility complex, class II, DP beta 1 (HLA-DPB1), mRNA [NM_002121]	A_24_P166443	3115	NM_002121	major histocompatibility complex, class II, DP beta 1
ABI3BP	12.8136	down	3.67961	3.51629	-0.16332	Homo sapiens ABI family, member 3 (NESH) binding protein (ABI3BP), mRNA [NM_015429]	A_23_P218858	25890	NM_015429	ABI family, member 3 (NESH) binding protein
ANKRD6	12.7954	down	3.67755	1.46324	-2.21431	Homo sapiens mRNA for KIAA0957 protein, partial cds. [AB023174]	A_23_P70297	22881	AB023174	ankyrin repeat domain 6
ARRDC5	12.7895	down	3.67689	2.0457	-1.63119	Homo sapiens arrestin domain containing 5 (ARRDC5), mRNA [NM_001080523]	A_32_P30271	645432	NM_001080523	arrestin domain containing 5
ZMAT1	12.7798	down	3.6758	0.869677	-2.80612	Homo sapiens zinc finger, matrin type 1 (ZMAT1), transcript variant 3, mRNA [NM_032441]	A_24_P11100	84460	NM_032441	zinc finger, matrin type 1
CRIP1	12.7679	down	3.67445	3.07609	-0.598357	Homo sapiens cysteine-rich protein 1 (intestinal) (CRIP1), mRNA [NM_001311]	A_23_P44674	1396	NM_001311	cysteine-rich protein 1 (intestinal)
SH3BP4	12.7578	down	3.67331	0.721564	-2.95175	Homo sapiens SH3-domain binding protein 4 (SH3BP4), mRNA [NM_014521]	A_23_P79259	23677	NM_014521	SH3-domain binding protein 4
PDLIM2	12.7569	down	3.6732	0.58931	-3.08389	Homo sapiens PDZ and LIM domain 2 (mystique) (PDLIM2), transcript variant 2, mRNA [NM_021630]	A_23_P20285	64236	NM_021630	PDZ and LIM domain 2 (mystique)
CD177	12.7563	down	3.67313	3.5673	-0.105835	Homo sapiens CD177 molecule (CD177), mRNA [NM_020406]	A_23_P259863	57126	NM_020406	CD177 molecule
PRSS2	12.7488	down	3.67229	2.25839	-1.4139	Homo sapiens protease, serine, 2 (trypsin 2) (PRSS2), transcript variant 1, mRNA [NM_002770]	A_23_P310274	5645	NM_002770	protease, serine, 2 (trypsin 2)
CD300LF	12.7257	down	3.66967	0.71397	-2.9557	Homo sapiens CD300 molecule-like family member f (CD300LF), mRNA [NM_139018]	A_23_P55020	146722	NM_139018	CD300 molecule-like family member f
GPR126	12.7181	down	3.66881	2.45779	-1.21102	Homo sapiens G protein-coupled receptor 126 (GPR126), transcript variant b1, mRNA [NM_198569]	A_23_P214756	57211	NM_198569	G protein-coupled receptor 126
	12.7011	down	3.66689	4.89832	1.23144	Kruppel-like factor 6 [Source:HGNC Symbol;Acc:2235] [ENST00000469435]	A_24_P128308		U51869
FLJ42875	12.6796	down	3.66444	2.15773	-1.50671	Homo sapiens hypothetical LOC440556 (FLJ42875), transcript variant 2, non-coding RNA [NR_024371]	A_24_P366787	440556	NR_024371	hypothetical LOC440556
LAIR1	12.6708	down	3.66344	0.890887	-2.77255	Homo sapiens leukocyte-associated immunoglobulin-like receptor 1 (LAIR1), transcript variant a, mRNA [NM_002287]	A_23_P209135	3903	NM_002287	leukocyte-associated immunoglobulin-like receptor 1
UMODL1	12.6303	down	3.65881	2.67694	-0.981867	Homo sapiens uromodulin-like 1 (UMODL1), transcript variant 2, mRNA [NM_173568]	A_23_P315964	89766	NM_173568	uromodulin-like 1
RUNX1	12.6195	down	3.65759	2.43891	-1.21868	Homo sapiens runt-related transcription factor 1 (RUNX1), transcript variant 3, mRNA [NM_001122607]	A_24_P34155	861	NM_001122607	runt-related transcription factor 1
	12.5961	down	3.65491	1.79408	-1.86082	Q9F8M7_CARHY (Q9F8M7) DTDP-glucose 4,6-dehydratase (Fragment), partial (11%) [THC2678819]	A_32_P69783
AATK	12.5904	down	3.65426	1.05501	-2.59925	Homo sapiens apoptosis-associated tyrosine kinase (AATK), mRNA [NM_001080395]	A_23_P10559	9625	NM_001080395	apoptosis-associated tyrosine kinase
	12.582	down	3.65329	1.51243	-2.14085		A_32_P86264
ENPP2	12.5768	down	3.6527	2.71851	-0.934189	Homo sapiens ectonucleotide pyrophosphatase/phosphodiesterase 2 (ENPP2), transcript variant 1, mRNA [NM_006209]	A_23_P94338	5168	NM_006209	ectonucleotide pyrophosphatase/phosphodiesterase 2
RAB11FIP4	12.558	down	3.65053	1.28585	-2.36469	Homo sapiens RAB11 family interacting protein 4 (class II) (RAB11FIP4), mRNA [NM_032932]	A_24_P164549	84440	NM_032932	RAB11 family interacting protein 4 (class II)
IRF7	12.5563	down	3.65034	2.15683	-1.49352	Homo sapiens interferon regulatory factor 7 (IRF7), transcript variant d, mRNA [NM_004031]	A_24_P378019	3665	NM_004031	interferon regulatory factor 7
HESX1	12.5397	down	3.64843	0.224022	-3.42441	Homo sapiens HESX homeobox 1 (HESX1), mRNA [NM_003865]	A_23_P121102	8820	NM_003865	HESX homeobox 1
ZNF462	12.5156	down	3.64565	1.26119	-2.38446	Homo sapiens zinc finger protein 462 (ZNF462), mRNA [NM_021224]	A_23_P60499	58499	NM_021224	zinc finger protein 462
SERPINB1	12.4971	down	3.64352	0.67481	-2.96871	serpin peptidase inhibitor, clade B (ovalbumin), member 1 [Source:HGNC Symbol;Acc:3311] [ENST00000380739]	A_24_P269315	1992		serpin peptidase inhibitor, clade B (ovalbumin), member 1
CCDC42	12.4791	down	3.64144	2.42997	-1.21147	Homo sapiens coiled-coil domain containing 42 (CCDC42), transcript variant 1, mRNA [NM_144681]	A_23_P402176	146849	NM_144681	coiled-coil domain containing 42
PCSK5	12.4747	down	3.64093	0.175113	-3.46582	Homo sapiens proprotein convertase subtilisin/kexin type 5 (PCSK5), mRNA [NM_006200]	A_23_P257003	5125	NM_006200	proprotein convertase subtilisin/kexin type 5
TCF7L2	12.4742	down	3.64088	1.14983	-2.49105	Homo sapiens transcription factor 7-like 2 (T-cell specific, HMG-box) (TCF7L2), transcript variant 1, mRNA [NM_001146274]	A_24_P921823	6934	NM_001146274	transcription factor 7-like 2 (T-cell specific, HMG-box)
TNF	12.4559	down	3.63876	1.34843	-2.29034	Homo sapiens tumor necrosis factor (TNF superfamily, member 2) (TNF), mRNA [NM_000594]	A_23_P376488	7124	NM_000594	tumor necrosis factor (TNF superfamily, member 2)
IFI44L	12.4502	down	3.6381	2.94469	-0.693408	Homo sapiens interferon-induced protein 44-like (IFI44L), mRNA [NM_006820]	A_23_P45871	10964	NM_006820	interferon-induced protein 44-like
C9orf139	12.4319	down	3.63597	0.394155	-3.24182	Homo sapiens chromosome 9 open reading frame 139 (C9orf139), mRNA [NM_207511]	A_24_P401870	401563	NM_207511	chromosome 9 open reading frame 139
TRAF1	12.4086	down	3.63327	1.62983	-2.00344	Homo sapiens TNF receptor-associated factor 1 (TRAF1), mRNA [NM_005658]	A_24_P89891	7185	NM_005658	TNF receptor-associated factor 1
	12.4028	down	3.63259	0.249817	-3.38278	Homo sapiens HSPC102 mRNA, partial cds. [AF161365]	A_24_P255415		AF161365
	12.358	down	3.62737	1.13659	-2.49078	full-length cDNA clone CS0DI061YF16 of Placenta Cot 25-normalized of Homo sapiens (human). [CR594843]	A_23_P350295		CR594843
	12.3512	down	3.62658	2.10291	-1.52366	Homo sapiens cDNA FLJ13329 fis, clone OVARC1001795. [AK023391]	A_24_P918147		AK023391
	12.3501	down	3.62645	1.99026	-1.63619		A_32_P59990
	12.3316	down	3.62428	0.102684	-3.5216	AGENCOURT_6726860 NIH_MGC_100 Homo sapiens cDNA clone IMAGE:5798808 5', mRNA sequence [BM928667]	A_32_P221429		BM928667
LAIR1	12.3264	down	3.62368	0.757724	-2.86595	Homo sapiens leukocyte-associated immunoglobulin-like receptor 1 (LAIR1), transcript variant b, mRNA [NM_021706]	A_24_P262688	3903	NM_021706	leukocyte-associated immunoglobulin-like receptor 1
	12.2927	down	3.61973	3.61353	-0.00619523	1305349A cystic fibrosis antigen. {Homo sapiens} (exp=-1; wgp=0; cg=0), partial (65%) [THC2553238]	A_24_P859859
TXNDC3	12.2861	down	3.61895	0.659442	-2.95951	Homo sapiens thioredoxin domain containing 3 (spermatozoa) (TXNDC3), mRNA [NM_016616]	A_23_P259611	51314	NM_016616	thioredoxin domain containing 3 (spermatozoa)
ADAMTS14	12.2611	down	3.61601	2.26537	-1.35065	Homo sapiens ADAM metallopeptidase with thrombospondin type 1 motif, 14 (ADAMTS14), transcript variant 1, mRNA [NM_139155]	A_24_P275073	140766	NM_139155	ADAM metallopeptidase with thrombospondin type 1 motif, 14
ATG16L2	12.2481	down	3.61449	1.60691	-2.00758	Homo sapiens ATG16 autophagy related 16-like 2 (S. cerevisiae) (ATG16L2), mRNA [NM_033388]	A_23_P36305	89849	NM_033388	ATG16 autophagy related 16-like 2 (S. cerevisiae)
AKNA	12.2181	down	3.61094	0.975164	-2.63578	Homo sapiens mRNA for KIAA1968 protein. [AB075848]	A_24_P912439	80709	AB075848	AT-hook transcription factor
PSTPIP1	12.2026	down	3.60912	0.338557	-3.27056	Homo sapiens proline-serine-threonine phosphatase interacting protein 1 (PSTPIP1), mRNA [NM_003978]	A_23_P48997	9051	NM_003978	proline-serine-threonine phosphatase interacting protein 1
SNX21	12.1684	down	3.60507	1.38187	-2.2232	Homo sapiens sorting nexin family member 21 (SNX21), transcript variant 4, mRNA [NM_001042633]	A_23_P154585	90203	NM_001042633	sorting nexin family member 21
AHNAK	12.1538	down	3.60334	2.19299	-1.41035	Homo sapiens AHNAK nucleoprotein (AHNAK), transcript variant 1, mRNA [NM_001620]	A_23_P127789	79026	NM_001620	AHNAK nucleoprotein
STXBP6	12.1151	down	3.59873	3.16593	-0.432799	Homo sapiens syntaxin binding protein 6 (amisyn) (STXBP6), mRNA [NM_014178]	A_23_P205713	29091	NM_014178	syntaxin binding protein 6 (amisyn)
BCAS4	12.1099	down	3.59812	1.61358	-1.98454	Homo sapiens breast carcinoma amplified sequence 4 (BCAS4), transcript variant 3, mRNA [NM_001010974]	A_24_P143492	55653	NM_001010974	breast carcinoma amplified sequence 4
	12.1093	down	3.59805	1.70519	-1.89286	Homo sapiens cDNA clone IMAGE:5266242. [BC035180]	A_32_P45485		BC035180
	12.0628	down	3.59249	2.76218	-0.830305		A_23_P208609
EFHC2	12.0392	down	3.58967	1.3546	-2.23506	Homo sapiens EF-hand domain (C-terminal) containing 2 (EFHC2), mRNA [NM_025184]	A_23_P33947	80258	NM_025184	EF-hand domain (C-terminal) containing 2
PLCB1	12.0384	down	3.58957	0.730091	-2.85948	Homo sapiens phospholipase C, beta 1 (phosphoinositide-specific) (PLCB1), transcript variant 1, mRNA [NM_015192]	A_23_P6099	23236	NM_015192	phospholipase C, beta 1 (phosphoinositide-specific)
TSHZ3	12.0291	down	3.58846	2.11082	-1.47764	Homo sapiens teashirt zinc finger homeobox 3 (TSHZ3), mRNA [NM_020856]	A_23_P361014	57616	NM_020856	teashirt zinc finger homeobox 3
KCNH8	12.0284	down	3.58837	2.20479	-1.38358	Homo sapiens potassium voltage-gated channel, subfamily H (eag-related), member 8 (KCNH8), mRNA [NM_144633]	A_23_P170636	131096	NM_144633	potassium voltage-gated channel, subfamily H (eag-related), member 8
IDS	12.0264	down	3.58813	2.99069	-0.597443	Homo sapiens iduronate 2-sulfatase (IDS), transcript variant 2, mRNA [NM_006123]	A_23_P217475	3423	NM_006123	iduronate 2-sulfatase
IRF5	12.01	down	3.58616	0.915955	-2.67021	Homo sapiens interferon regulatory factor 5 (IRF5), transcript variant 3, mRNA [NM_001098627]	A_23_P500271	3663	NM_001098627	interferon regulatory factor 5
BTBD11	11.9969	down	3.58459	1.07598	-2.50861	Homo sapiens BTB (POZ) domain containing 11 (BTBD11), transcript variant a, mRNA [NM_001018072]	A_23_P419714	121551	NM_001018072	BTB (POZ) domain containing 11
HP	11.991	down	3.58388	2.33397	-1.2499	Homo sapiens haptoglobin (HP), transcript variant 1, mRNA [NM_005143]	A_23_P206760	3240	NM_005143	haptoglobin
CYYR1	11.9768	down	3.58217	1.63229	-1.94988	Homo sapiens cysteine/tyrosine-rich 1 (CYYR1), mRNA [NM_052954]	A_24_P391230	116159	NM_052954	cysteine/tyrosine-rich 1
RASSF8	11.9753	down	3.58199	1.80178	-1.78021	Homo sapiens Ras association (RalGDS/AF-6) domain family (N-terminal) member 8 (RASSF8), transcript variant 1, mRNA [NM_001164746]	A_24_P407224	11228	NM_001164746	Ras association (RalGDS/AF-6) domain family (N-terminal) member 8
MMP7	11.9738	down	3.58181	0.0458713	-3.53594	Homo sapiens matrix metallopeptidase 7 (matrilysin, uterine) (MMP7), mRNA [NM_002423]	A_23_P52761	4316	NM_002423	matrix metallopeptidase 7 (matrilysin, uterine)
FLJ11710	11.9423	down	3.578	2.43804	-1.13997	Homo sapiens cDNA FLJ11710 fis, clone HEMBA1005149. [AK021772]	A_23_P3921	79904	AK021772	hypothetical protein FLJ11710
HLA-DPB1	11.9243	down	3.57583	1.00441	-2.57142	Homo sapiens major histocompatibility complex, class II, DP beta 1 (HLA-DPB1), mRNA [NM_002121]	A_23_P258769	3115	NM_002121	major histocompatibility complex, class II, DP beta 1
FBXO32	11.9122	down	3.57437	1.03506	-2.53931	Homo sapiens F-box protein 32 (FBXO32), transcript variant 1, mRNA [NM_058229]	A_23_P82814	114907	NM_058229	F-box protein 32
PROCR	11.9062	down	3.57364	0.0842652	-3.48937	Homo sapiens protein C receptor, endothelial (EPCR) (PROCR), mRNA [NM_006404]	A_23_P80040	10544	NM_006404	protein C receptor, endothelial (EPCR)
	11.8718	down	3.56947	1.95452	-1.61495	Q96E07_HUMAN (Q96E07) CCBL1 protein, partial (32%) [THC2649467]	A_32_P179131
RELB	11.8581	down	3.5678	2.93785	-0.629944	Homo sapiens v-rel reticuloendotheliosis viral oncogene homolog B (RELB), mRNA [NM_006509]	A_23_P55706	5971	NM_006509	v-rel reticuloendotheliosis viral oncogene homolog B
ARAP3	11.8431	down	3.56598	0.934995	-2.63098	Homo sapiens ArfGAP with RhoGAP domain, ankyrin repeat and PH domain 3 (ARAP3), mRNA [NM_022481]	A_23_P167389	64411	NM_022481	ArfGAP with RhoGAP domain, ankyrin repeat and PH domain 3
PSMB9	11.8415	down	3.56578	1.13319	-2.43259	Homo sapiens proteasome (prosome, macropain) subunit, beta type, 9 (large multifunctional peptidase 2) (PSMB9), mRNA [NM_002800]	A_23_P111000	5698	NM_002800	proteasome (prosome, macropain) subunit, beta type, 9 (large multifunctional peptidase 2)
ICAM1	11.8402	down	3.56562	2.66717	-0.898452	Homo sapiens intercellular adhesion molecule 1 (ICAM1), mRNA [NM_000201]	A_23_P153320	3383	NM_000201	intercellular adhesion molecule 1
CDH4	11.8195	down	3.56309	0.905663	-2.65743	Homo sapiens cDNA: FLJ22202 fis, clone HRC01333. [AK025855]	A_23_P28999	1002	AK025855	cadherin 4, type 1, R-cadherin (retinal)
KIAA0087	11.8173	down	3.56283	-0.710236	-4.27306	Homo sapiens KIAA0087 (KIAA0087), non-coding RNA [NR_022006]	A_23_P386442	9808	NR_022006	KIAA0087
CDH26	11.808	down	3.56169	0.749133	-2.81256	Homo sapiens cadherin 26 (CDH26), transcript variant b, mRNA [NM_021810]	A_23_P502957	60437	NM_021810	cadherin 26
	11.7961	down	3.56024	2.89981	-0.660429	Homo sapiens cDNA FLJ12289 fis, clone MAMMA1001788. [AK022351]	A_24_P930391		AK022351
AFF3	11.7836	down	3.5587	1.9076	-1.6511	Homo sapiens AF4/FMR2 family, member 3 (AFF3), transcript variant 1, mRNA [NM_002285]	A_23_P373464	3899	NM_002285	AF4/FMR2 family, member 3
PPIL6	11.7814	down	3.55844	2.93374	-0.624701	Homo sapiens peptidylprolyl isomerase (cyclophilin)-like 6 (PPIL6), transcript variant 1, mRNA [NM_173672]	A_23_P111361	285755	NM_173672	peptidylprolyl isomerase (cyclophilin)-like 6
TCEA2	11.7812	down	3.55842	0.76649	-2.79193	Homo sapiens transcription elongation factor A (SII), 2 (TCEA2), transcript variant 1, mRNA [NM_003195]	A_23_P147641	6919	NM_003195	transcription elongation factor A (SII), 2
KLHL24	11.7438	down	3.55382	1.67948	-1.87434	Homo sapiens kelch-like 24 (Drosophila) (KLHL24), mRNA [NM_017644]	A_23_P251574	54800	NM_017644	kelch-like 24 (Drosophila)
LPCAT1	11.6938	down	3.54767	1.09038	-2.45728	Homo sapiens lysophosphatidylcholine acyltransferase 1 (LPCAT1), mRNA [NM_024830]	A_24_P406006	79888	NM_024830	lysophosphatidylcholine acyltransferase 1
	11.6914	down	3.54738	3.45399	-0.0933895		A_23_P16496
GRAP	11.6893	down	3.54711	1.58263	-1.96449	Homo sapiens GRB2-related adaptor protein (GRAP), mRNA [NM_006613]	A_23_P49638	10750	NM_006613	GRB2-related adaptor protein
RAB37	11.6702	down	3.54475	1.43202	-2.11273	Homo sapiens RAB37, member RAS oncogene family (RAB37), transcript variant 3, mRNA [NM_175738]	A_23_P414654	326624	NM_175738	RAB37, member RAS oncogene family
ARID5B	11.6488	down	3.54211	0.613284	-2.92883	Homo sapiens AT rich interactive domain 5B (MRF1-like) (ARID5B), mRNA [NM_032199]	A_24_P170667	84159	NM_032199	AT rich interactive domain 5B (MRF1-like)
DDR1	11.6439	down	3.5415	2.12263	-1.41887	Homo sapiens discoidin domain receptor tyrosine kinase 1 (DDR1), transcript variant 1, mRNA [NM_013993]	A_24_P123601	780	NM_013993	discoidin domain receptor tyrosine kinase 1
MEIS1	11.6354	down	3.54045	1.56678	-1.97367	Homo sapiens Meis homeobox 1 (MEIS1), mRNA [NM_002398]	A_24_P319736	4211	NM_002398	Meis homeobox 1
SNX7	11.6244	down	3.53909	1.85422	-1.68487	Homo sapiens sorting nexin 7 (SNX7), transcript variant 1, mRNA [NM_015976]	A_23_P35066	51375	NM_015976	sorting nexin 7
CLEC2B	11.6214	down	3.53871	1.87968	-1.65904	Homo sapiens C-type lectin domain family 2, member B (CLEC2B), mRNA [NM_005127]	A_24_P201702	9976	NM_005127	C-type lectin domain family 2, member B
HIP1	11.6153	down	3.53795	1.04394	-2.49401	Homo sapiens huntingtin interacting protein 1 (HIP1), mRNA [NM_005338]	A_23_P71033	3092	NM_005338	huntingtin interacting protein 1
HOXA7	11.6039	down	3.53654	0.778768	-2.75777	Homo sapiens homeobox A7 (HOXA7), mRNA [NM_006896]	A_23_P70968	3204	NM_006896	homeobox A7
GLIPR1	11.6022	down	3.53633	0.474788	-3.06154	Homo sapiens GLI pathogenesis-related 1 (GLIPR1), mRNA [NM_006851]	A_24_P390096	11010	NM_006851	GLI pathogenesis-related 1
MYO15B	11.5969	down	3.53567	2.26998	-1.26568	Homo sapiens myosin XVB pseudogene (MYO15B), non-coding RNA [NR_003587]	A_32_P475513	80022	NR_003587	myosin XVB pseudogene
JDP2	11.5927	down	3.53514	0.412382	-3.12276	Homo sapiens Jun dimerization protein 2 (JDP2), transcript variant 1, mRNA [NM_130469]	A_23_P117582	122953	NM_130469	Jun dimerization protein 2
FOSL2	11.5722	down	3.53259	1.39893	-2.13366	Homo sapiens FOS-like antigen 2 (FOSL2), mRNA [NM_005253]	A_23_P348121	2355	NM_005253	FOS-like antigen 2
CD177	11.5709	down	3.53243	3.54569	0.0132595	Homo sapiens CD177 molecule (CD177), mRNA [NM_020406]	A_32_P143589	57126	NM_020406	CD177 molecule
TMEM107	11.5568	down	3.53067	3.34589	-0.184781	Homo sapiens transmembrane protein 107 (TMEM107), transcript variant 1, mRNA [NM_032354]	A_23_P118791	84314	NM_032354	transmembrane protein 107
FGF7	11.4912	down	3.52245	1.16784	-2.35461	Homo sapiens fibroblast growth factor 7 (keratinocyte growth factor) (FGF7), mRNA [NM_002009]	A_23_P14612	2252	NM_002009	fibroblast growth factor 7 (keratinocyte growth factor)
IFI16	11.4876	down	3.52201	0.605197	-2.91681	Homo sapiens interferon, gamma-inducible protein 16 (IFI16), mRNA [NM_005531]	A_23_P217866	3428	NM_005531	interferon, gamma-inducible protein 16
PDE4DIP	11.4782	down	3.52083	2.54065	-0.980181	Homo sapiens phosphodiesterase 4D interacting protein (PDE4DIP), transcript variant 1, mRNA [NM_014644]	A_32_P94667	9659	NM_014644	phosphodiesterase 4D interacting protein
BATF3	11.4732	down	3.52019	1.21215	-2.30804	Homo sapiens basic leucine zipper transcription factor, ATF-like 3 (BATF3), mRNA [NM_018664]	A_23_P160720	55509	NM_018664	basic leucine zipper transcription factor, ATF-like 3
SNX21	11.4565	down	3.51809	1.48392	-2.03417	Homo sapiens sorting nexin family member 21 (SNX21), transcript variant 4, mRNA [NM_001042633]	A_24_P318897	90203	NM_001042633	sorting nexin family member 21
	11.4552	down	3.51793	1.91396	-1.60397	Homo sapiens cDNA FLJ45135 fis, clone BRAWH3038252. [AK127078]	A_23_P206120		AK127078
	11.447	down	3.5169	3.01573	-0.501171		A_32_P194563
STK32B	11.4443	down	3.51656	0.464224	-3.05233	Homo sapiens serine/threonine kinase 32B (STK32B), mRNA [NM_018401]	A_32_P85676	55351	NM_018401	serine/threonine kinase 32B
	11.439	down	3.51589	1.02874	-2.48715	Homo sapiens cDNA FLJ11775 fis, clone HEMBA1005891. [AK021837]	A_32_P150748		AK021837
HOXB6	11.4384	down	3.51581	0.56335	-2.95246	Homo sapiens homeobox B6 (HOXB6), mRNA [NM_018952]	A_23_P66682	3216	NM_018952	homeobox B6
	11.4345	down	3.51533	2.41126	-1.10406		A_32_P184039
MDFIC	11.4297	down	3.51471	1.21795	-2.29676	Homo sapiens MyoD family inhibitor domain containing (MDFIC), transcript variant 1, mRNA [NM_199072]	A_32_P120567	29969	NM_199072	MyoD family inhibitor domain containing
FAM169A	11.4293	down	3.51466	0.911502	-2.60316	Homo sapiens family with sequence similarity 169, member A (FAM169A), mRNA [NM_015566]	A_23_P423074	26049	NM_015566	family with sequence similarity 169, member A
HSPA1A	11.4148	down	3.51283	3.3385	-0.174329	Homo sapiens heat shock 70kDa protein 1A (HSPA1A), mRNA [NM_005345]	A_23_P111132	3303	NM_005345	heat shock 70kDa protein 1A
MYADM	11.4144	down	3.51278	2.54104	-0.971733	Homo sapiens myeloid-associated differentiation marker (MYADM), transcript variant 1, mRNA [NM_001020818]	A_23_P27584	91663	NM_001020818	myeloid-associated differentiation marker
CILP	11.409	down	3.5121	3.27081	-0.241299	Homo sapiens cartilage intermediate layer protein, nucleotide pyrophosphohydrolase (CILP), mRNA [NM_003613]	A_23_P151895	8483	NM_003613	cartilage intermediate layer protein, nucleotide pyrophosphohydrolase
AREG	11.3928	down	3.51005	2.21907	-1.29097	Homo sapiens amphiregulin (AREG), mRNA [NM_001657]	A_23_P259071	374	NM_001657	amphiregulin
RGS11	11.3841	down	3.50895	3.04721	-0.461743	Homo sapiens regulator of G-protein signaling 11 (RGS11), transcript variant 2, mRNA [NM_003834]	A_23_P118122	8786	NM_003834	regulator of G-protein signaling 11
PMEPA1	11.3782	down	3.50819	0.942544	-2.56565	Homo sapiens prostate transmembrane protein, androgen induced 1 (PMEPA1), transcript variant 1, mRNA [NM_020182]	A_24_P413126	56937	NM_020182	prostate transmembrane protein, androgen induced 1
GAB2	11.3417	down	3.50356	1.6748	-1.82876	Homo sapiens GRB2-associated binding protein 2 (GAB2), transcript variant 2, mRNA [NM_012296]	A_23_P203743	9846	NM_012296	GRB2-associated binding protein 2
CSF3R	11.3278	down	3.5018	0.101634	-3.40016	Homo sapiens colony stimulating factor 3 receptor (granulocyte) (CSF3R), transcript variant 4, mRNA [NM_172313]	A_23_P126218	1441	NM_172313	colony stimulating factor 3 receptor (granulocyte)
CYP26B1	11.3072	down	3.49916	3.25296	-0.246201	Homo sapiens cytochrome P450, family 26, subfamily B, polypeptide 1 (CYP26B1), mRNA [NM_019885]	A_23_P210100	56603	NM_019885	cytochrome P450, family 26, subfamily B, polypeptide 1
PDE8B	11.3069	down	3.49913	1.34341	-2.15571	Homo sapiens phosphodiesterase 8B (PDE8B), transcript variant 1, mRNA [NM_003719]	A_24_P197537	8622	NM_003719	phosphodiesterase 8B
PTPRC	11.3023	down	3.49854	1.36968	-2.12886	Homo sapiens protein tyrosine phosphatase, receptor type, C (PTPRC), transcript variant 4, mRNA [NM_080923]	A_23_P12392	5788	NM_080923	protein tyrosine phosphatase, receptor type, C
NDRG2	11.269	down	3.49429	2.23275	-1.26153	Homo sapiens NDRG family member 2 (NDRG2), transcript variant 1, mRNA [NM_201535]	A_23_P37205	57447	NM_201535	NDRG family member 2
	11.2489	down	3.49171	0.599286	-2.89243		A_24_P910169
	11.2414	down	3.49074	2.14681	-1.34394		A_32_P26721
TIMP2	11.2386	down	3.49039	0.170927	-3.31947	Homo sapiens TIMP metallopeptidase inhibitor 2 (TIMP2), mRNA [NM_003255]	A_23_P107401	7077	NM_003255	TIMP metallopeptidase inhibitor 2
IFFO2	11.2253	down	3.48868	3.27827	-0.210405	Homo sapiens intermediate filament family orphan 2 (IFFO2), mRNA [NM_001136265]	A_23_P418031	126917	NM_001136265	intermediate filament family orphan 2
SORL1	11.2226	down	3.48833	0.383104	-3.10523	Homo sapiens sortilin-related receptor, L(DLR class) A repeats-containing (SORL1), mRNA [NM_003105]	A_23_P87049	6653	NM_003105	sortilin-related receptor, L(DLR class) A repeats-containing
KLF6	11.2038	down	3.48592	4.04251	0.556592	Homo sapiens Kruppel-like factor 6 (KLF6), transcript variant A, mRNA [NM_001300]	A_24_P932981	1316	NM_001300	Kruppel-like factor 6
	11.1512	down	3.47912	1.65234	-1.82678	full-length cDNA clone CS0DF030YF21 of Fetal brain of Homo sapiens (human). [CR621698]	A_32_P69956		CR621698
SOX4	11.1327	down	3.47673	1.74459	-1.73214	Homo sapiens SRY (sex determining region Y)-box 4 (SOX4), mRNA [NM_003107]	A_23_P82169	6659	NM_003107	SRY (sex determining region Y)-box 4
LOC100289494	11.1317	down	3.4766	1.3461	-2.1305	PREDICTED: Homo sapiens hypothetical protein LOC100289494 (LOC100289494), mRNA [XM_002342640]	A_32_P222751	100289494	XM_002342640	hypothetical protein LOC100289494
LAMB2	11.1246	down	3.47568	1.05217	-2.42351	Homo sapiens laminin, beta 2 (laminin S) (LAMB2), mRNA [NM_002292]	A_23_P21382	3913	NM_002292	laminin, beta 2 (laminin S)
GBP3	11.118	down	3.47483	1.46553	-2.0093	Homo sapiens guanylate binding protein 3 (GBP3), mRNA [NM_018284]	A_24_P370702	2635	NM_018284	guanylate binding protein 3
	11.1154	down	3.47448	1.75013	-1.72436	BF337308 602034681F1 NCI_CGAP_Brn64 Homo sapiens cDNA clone IMAGE:4182453 5', mRNA sequence [BF337308]	A_24_P911973		BF337308
CD34	11.1067	down	3.47336	1.41707	-2.05629	Homo sapiens CD34 molecule (CD34), transcript variant 2, mRNA [NM_001773]	A_23_P23829	947	NM_001773	CD34 molecule
DCAF8	11.0521	down	3.46625	3.32867	-0.137576	Homo sapiens cDNA: FLJ22560 fis, clone HSI01610. [AK026213]	A_24_P886960	50717	AK026213	DDB1 and CUL4 associated factor 8
ITGA9	11.0469	down	3.46557	1.52336	-1.94221	Homo sapiens integrin, alpha 9 (ITGA9), mRNA [NM_002207]	A_24_P51166	3680	NM_002207	integrin, alpha 9
	11.043	down	3.46506	0.785102	-2.67996		A_32_P117908
PIK3IP1	11.0378	down	3.46439	2.29233	-1.17206	Homo sapiens phosphoinositide-3-kinase interacting protein 1 (PIK3IP1), transcript variant 1, mRNA [NM_052880]	A_23_P109488	113791	NM_052880	phosphoinositide-3-kinase interacting protein 1
RASGRP2	11.0276	down	3.46304	0.871731	-2.59131	Homo sapiens RAS guanyl releasing protein 2 (calcium and DAG-regulated) (RASGRP2), transcript variant 2, mRNA [NM_153819]	A_23_P64058	10235	NM_153819	RAS guanyl releasing protein 2 (calcium and DAG-regulated)
TSPYL2	11.0202	down	3.46207	3.55506	0.0929815	Homo sapiens TSPY-like 2 (TSPYL2), mRNA [NM_022117]	A_23_P170608	64061	NM_022117	TSPY-like 2
RGS3	11.0175	down	3.46172	1.32299	-2.13873	Homo sapiens regulator of G-protein signaling 3 (RGS3), transcript variant 4, mRNA [NM_134427]	A_23_P219197	5998	NM_134427	regulator of G-protein signaling 3
HIST2H2AC	11.0164	down	3.46158	3.25847	-0.203114	Homo sapiens histone cluster 2, H2ac (HIST2H2AC), mRNA [NM_003517]	A_24_P8721	8338	NM_003517	histone cluster 2, H2ac
	11.0122	down	3.46103	2.38774	-1.07329	Homo sapiens clone DNA108759 PIKR2786 (UNQ2786) mRNA, complete cds. [AY358103]	A_24_P934455		AY358103
	10.9804	down	3.45686	2.82008	-0.636774	Homo sapiens mRNA for FLJ00054 protein, partial cds. [AK054562]	A_24_P119331		AK054562
CD9	10.9757	down	3.45624	0.929404	-2.52684	Homo sapiens CD9 molecule (CD9), mRNA [NM_001769]	A_23_P76364	928	NM_001769	CD9 molecule
	10.9694	down	3.45541	3.20037	-0.255045		A_23_P170713
AHNAK	10.9685	down	3.45529	2.11799	-1.3373	Homo sapiens AHNAK nucleoprotein (AHNAK), transcript variant 1, mRNA [NM_001620]	A_23_P426636	79026	NM_001620	AHNAK nucleoprotein
	10.9411	down	3.45168	3.0725	-0.379177		A_24_P927027
GGTA1	10.9233	down	3.44933	0.189813	-3.25952	Homo sapiens glycoprotein, alpha-galactosyltransferase 1 pseudogene (GGTA1), non-coding RNA [NR_003191]	A_23_P112452	2681	NR_003191	glycoprotein, alpha-galactosyltransferase 1 pseudogene
	10.9012	down	3.44641	2.47518	-0.971237	Homo sapiens cDNA clone IMAGE:5162874, partial cds. [BC038432]	A_24_P551302		BC038432
THNSL2	10.8965	down	3.44579	2.06067	-1.38513	Homo sapiens threonine synthase-like 2 (S. cerevisiae) (THNSL2), mRNA [NM_018271]	A_23_P259207	55258	NM_018271	threonine synthase-like 2 (S. cerevisiae)
PRKCZ	10.8726	down	3.44262	3.4422	-0.000424067	Homo sapiens mRNA, chromosome 1 specific transcript KIAA0505. [AB007974]	A_24_P924462	5590	AB007974	protein kinase C, zeta
SYTL1	10.8675	down	3.44195	0.74285	-2.6991	Homo sapiens synaptotagmin-like 1 (SYTL1), mRNA [NM_032872]	A_23_P46390	84958	NM_032872	synaptotagmin-like 1
PLAU	10.8629	down	3.44134	0.240327	-3.20101	Homo sapiens plasminogen activator, urokinase (PLAU), transcript variant 1, mRNA [NM_002658]	A_23_P24104	5328	NM_002658	plasminogen activator, urokinase
	10.8247	down	3.43626	1.75255	-1.68371		A_23_P251002
TYROBP	10.8182	down	3.43539	0.279515	-3.15587	Homo sapiens TYRO protein tyrosine kinase binding protein (TYROBP), transcript variant 1, mRNA [NM_003332]	A_23_P27994	7305	NM_003332	TYRO protein tyrosine kinase binding protein
KCNMB4	10.8015	down	3.43316	1.06611	-2.36705	Homo sapiens potassium large conductance calcium-activated channel, subfamily M, beta member 4 (KCNMB4), mRNA [NM_014505]	A_23_P64792	27345	NM_014505	potassium large conductance calcium-activated channel, subfamily M, beta member 4
ADAM9	10.7903	down	3.43166	1.64612	-1.78554	Homo sapiens ADAM metallopeptidase domain 9 (meltrin gamma) (ADAM9), transcript variant 1, mRNA [NM_003816]	A_32_P80678	8754	NM_003816	ADAM metallopeptidase domain 9 (meltrin gamma)
ATP1B1	10.7849	down	3.43094	1.57788	-1.85306	Homo sapiens ATPase, Na+/K+ transporting, beta 1 polypeptide (ATP1B1), mRNA [NM_001677]	A_23_P62932	481	NM_001677	ATPase, Na+/K+ transporting, beta 1 polypeptide
ZFP2	10.7845	down	3.43088	2.20073	-1.23016	Homo sapiens zinc finger protein 2 homolog (mouse) (ZFP2), mRNA [NM_030613]	A_23_P133359	80108	NM_030613	zinc finger protein 2 homolog (mouse)
SYT11	10.7683	down	3.42872	1.21965	-2.20907	Homo sapiens synaptotagmin XI (SYT11), mRNA [NM_152280]	A_24_P248240	23208	NM_152280	synaptotagmin XI
	10.7602	down	3.42763	1.50133	-1.9263		A_32_P61708
TMEM136	10.7388	down	3.42476	0.907618	-2.51714	Homo sapiens transmembrane protein 136 (TMEM136), mRNA [NM_174926]	A_23_P329890	219902	NM_174926	transmembrane protein 136
OBSL1	10.7386	down	3.42474	1.40881	-2.01593	Homo sapiens obscurin-like 1 (OBSL1), transcript variant 1, mRNA [NM_015311]	A_23_P300484	23363	NM_015311	obscurin-like 1
NOXA1	10.7318	down	3.42382	2.18795	-1.23587	Homo sapiens NADPH oxidase activator 1 (NOXA1), mRNA [NM_006647]	A_23_P254353	10811	NM_006647	NADPH oxidase activator 1
F13A1	10.72	down	3.42223	0.471024	-2.95121	Homo sapiens coagulation factor XIII, A1 polypeptide (F13A1), mRNA [NM_000129]	A_32_P140139	2162	NM_000129	coagulation factor XIII, A1 polypeptide
	10.7199	down	3.42222	1.38697	-2.03525		A_23_P125109
IKZF2	10.7094	down	3.4208	0.675854	-2.74495	Homo sapiens IKAROS family zinc finger 2 (Helios) (IKZF2), transcript variant 2, mRNA [NM_001079526]	A_32_P127978	22807	NM_001079526	IKAROS family zinc finger 2 (Helios)
	10.6927	down	3.41856	1.75434	-1.66422	ALU1_HUMAN (P39188) Alu subfamily J sequence contamination warning entry, partial (17%) [THC2647219]	A_24_P697493
DOK4	10.6867	down	3.41774	1.49812	-1.91962	Homo sapiens docking protein 4 (DOK4), mRNA [NM_018110]	A_24_P48069	55715	NM_018110	docking protein 4
HVCN1	10.6744	down	3.41609	0.0262138	-3.38987	Homo sapiens hydrogen voltage-gated channel 1 (HVCN1), transcript variant 1, mRNA [NM_001040107]	A_23_P151166	84329	NM_001040107	hydrogen voltage-gated channel 1
HLA-DQB1	10.6729	down	3.41588	0.72663	-2.68925	Homo sapiens major histocompatibility complex, class II, DQ beta 1 (HLA-DQB1), mRNA [NM_002123]	A_23_P136683	3119	NM_002123	major histocompatibility complex, class II, DQ beta 1
S100P	10.6633	down	3.41458	1.13104	-2.28354	Homo sapiens S100 calcium binding protein P (S100P), mRNA [NM_005980]	A_23_P58266	6286	NM_005980	S100 calcium binding protein P
LRP4	10.658	down	3.41386	0.626721	-2.78714	Homo sapiens low density lipoprotein receptor-related protein 4 (LRP4), mRNA [NM_002334]	A_24_P403561	4038	NM_002334	low density lipoprotein receptor-related protein 4
ROBO3	10.6428	down	3.41181	1.4292	-1.98262	Homo sapiens roundabout, axon guidance receptor, homolog 3 (Drosophila) (ROBO3), mRNA [NM_022370]	A_23_P356581	64221	NM_022370	roundabout, axon guidance receptor, homolog 3 (Drosophila)
FSTL1	10.6302	down	3.41009	1.36739	-2.0427	Homo sapiens follistatin-like 1 (FSTL1), mRNA [NM_007085]	A_23_P212696	11167	NM_007085	follistatin-like 1
PACSIN1	10.6157	down	3.40813	3.15601	-0.252123	Homo sapiens protein kinase C and casein kinase substrate in neurons 1 (PACSIN1), mRNA [NM_020804]	A_24_P149266	29993	NM_020804	protein kinase C and casein kinase substrate in neurons 1
TREM1	10.6099	down	3.40734	3.34483	-0.0625091	Homo sapiens triggering receptor expressed on myeloid cells 1 (TREM1), mRNA [NM_018643]	A_23_P19333	54210	NM_018643	triggering receptor expressed on myeloid cells 1
	10.6077	down	3.40704	2.46091	-0.946122	Human soluble CD44 (CD44) mRNA, with exon v10 extension, partial cds. [U94903]	A_24_P919640		U94903
ARRDC3	10.6015	down	3.4062	2.4846	-0.9216	Homo sapiens arrestin domain containing 3 (ARRDC3), mRNA [NM_020801]	A_24_P414553	57561	NM_020801	arrestin domain containing 3
SBF2	10.5948	down	3.40529	0.530519	-2.87477	Homo sapiens SET binding factor 2 (SBF2), mRNA [NM_030962]	A_23_P419795	81846	NM_030962	SET binding factor 2
SPARC	10.5927	down	3.405	0.326649	-3.07835	Homo sapiens secreted protein, acidic, cysteine-rich (osteonectin) (SPARC), mRNA [NM_003118]	A_23_P7642	6678	NM_003118	secreted protein, acidic, cysteine-rich (osteonectin)
LOXL4	10.5901	down	3.40464	2.26924	-1.1354	Homo sapiens lysyl oxidase-like 4 (LOXL4), mRNA [NM_032211]	A_24_P406754	84171	NM_032211	lysyl oxidase-like 4
YPEL3	10.5898	down	3.4046	1.65601	-1.74859	Homo sapiens yippee-like 3 (Drosophila) (YPEL3), transcript variant 1, mRNA [NM_031477]	A_23_P15108	83719	NM_031477	yippee-like 3 (Drosophila)
MLLT4	10.56	down	3.40054	1.61065	-1.78989	Homo sapiens myeloid/lymphoid or mixed-lineage leukemia (trithorax homolog, Drosophila); translocated to, 4 (MLLT4), transcript variant 1, mRNA [NM_001040001]	A_23_P436353	4301	NM_001040001	myeloid/lymphoid or mixed-lineage leukemia (trithorax homolog, Drosophila); translocated to, 4
	10.5595	down	3.40047	1.34617	-2.0543		A_32_P227027
PAG1	10.5543	down	3.39976	0.566937	-2.83282	Homo sapiens phosphoprotein associated with glycosphingolipid microdomains 1 (PAG1), mRNA [NM_018440]	A_23_P347070	55824	NM_018440	phosphoprotein associated with glycosphingolipid microdomains 1
	10.5506	down	3.39925	1.3002	-2.09905	Sequence 1334 from Patent EP1308459. [AX747809]	A_24_P860781		AX747809
MEGF6	10.5459	down	3.39862	0.766244	-2.63237	Homo sapiens multiple EGF-like-domains 6 (MEGF6), mRNA [NM_001409]	A_23_P62583	1953	NM_001409	multiple EGF-like-domains 6
MAPK11	10.5403	down	3.39785	1.63596	-1.76188	Homo sapiens mitogen-activated protein kinase 11 (MAPK11), mRNA [NM_002751]	A_23_P502274	5600	NM_002751	mitogen-activated protein kinase 11
IL18R1	10.5285	down	3.39623	0.734574	-2.66165	Homo sapiens interleukin 18 receptor 1 (IL18R1), mRNA [NM_003855]	A_24_P208567	8809	NM_003855	interleukin 18 receptor 1
ZNF503	10.5169	down	3.39464	1.16992	-2.22471	Homo sapiens zinc finger protein 503 (ZNF503), mRNA [NM_032772]	A_23_P202484	84858	NM_032772	zinc finger protein 503
HLA-DPB2	10.5074	down	3.39333	0.984251	-2.40908	Homo sapiens major histocompatibility complex, class II, DP beta 2 (pseudogene) (HLA-DPB2), non-coding RNA [NR_001435]	A_24_P288836	3116	NR_001435	major histocompatibility complex, class II, DP beta 2 (pseudogene)
LOC100240735	10.4916	down	3.39116	1.64096	-1.7502	Homo sapiens hypothetical LOC100240735 (LOC100240735), non-coding RNA [NR_026658]	A_32_P29408	100240735	NR_026658	hypothetical LOC100240735
JAM2	10.4796	down	3.38952	1.83536	-1.55416	junctional adhesion molecule 2 [Source:HGNC Symbol;Acc:14686] [ENST00000480456]	A_32_P310335	58494	AK056079	junctional adhesion molecule 2
CCL4	10.4657	down	3.3876	2.35385	-1.03375	Homo sapiens chemokine (C-C motif) ligand 4 (CCL4), transcript variant 1, mRNA [NM_002984]	A_23_P207564	6351	NM_002984	chemokine (C-C motif) ligand 4
MMP9	10.4477	down	3.38511	3.25309	-0.132016	Homo sapiens matrix metallopeptidase 9 (gelatinase B, 92kDa gelatinase, 92kDa type IV collagenase) (MMP9), mRNA [NM_004994]	A_23_P40174	4318	NM_004994	matrix metallopeptidase 9 (gelatinase B, 92kDa gelatinase, 92kDa type IV collagenase)
SERPINB6	10.4376	down	3.38372	1.089	-2.29472	Homo sapiens serpin peptidase inhibitor, clade B (ovalbumin), member 6 (SERPINB6), mRNA [NM_004568]	A_23_P70355	5269	NM_004568	serpin peptidase inhibitor, clade B (ovalbumin), member 6
GIMAP2	10.427	down	3.38225	1.50301	-1.87924	Homo sapiens GTPase, IMAP family member 2 (GIMAP2), mRNA [NM_015660]	A_23_P368681	26157	NM_015660	GTPase, IMAP family member 2
RIC3	10.4084	down	3.37967	1.51935	-1.86032	Homo sapiens RIC3 isoform d (RIC3) mRNA, complete cds. [AY326436]	A_23_P75915	79608	AY326436	resistance to inhibitors of cholinesterase 3 homolog (C. elegans)
MYCT1	10.3985	down	3.3783	1.65279	-1.72551	Homo sapiens myc target 1 (MYCT1), mRNA [NM_025107]	A_23_P31046	80177	NM_025107	myc target 1
	10.3971	down	3.37811	1.75962	-1.61849		A_32_P43914
	10.3905	down	3.37719	1.96631	-1.41088		A_32_P209702
PMAIP1	10.3862	down	3.3766	3.3872	0.0106022	Homo sapiens phorbol-12-myristate-13-acetate-induced protein 1 (PMAIP1), mRNA [NM_021127]	A_23_P207999	5366	NM_021127	phorbol-12-myristate-13-acetate-induced protein 1
IL17D	10.3824	down	3.37607	0.407594	-2.96848	Homo sapiens interleukin 17D (IL17D), mRNA [NM_138284]	A_23_P345692	53342	NM_138284	interleukin 17D
ITPRIPL2	10.3741	down	3.37491	0.778401	-2.59651	Homo sapiens inositol 1,4,5-triphosphate receptor interacting protein-like 2 (ITPRIPL2), transcript variant 1, mRNA [NM_001034841]	A_32_P72553	162073	NM_001034841	inositol 1,4,5-triphosphate receptor interacting protein-like 2
TNNT3	10.3573	down	3.37258	1.58847	-1.78412	Homo sapiens troponin T type 3 (skeletal, fast) (TNNT3), transcript variant 3, mRNA [NM_001042780]	A_23_P127824	7140	NM_001042780	troponin T type 3 (skeletal, fast)
	10.3318	down	3.36902	0.990595	-2.37843	Homo sapiens cDNA clone IMAGE:5242641. [BC032569]	A_24_P914161		BC032569
	10.3254	down	3.36813	1.48315	-1.88499	Homo sapiens cDNA FLJ11405 fis, clone HEMBA1000769. [AK021467]	A_24_P484699		AK021467
LOC349196	10.3219	down	3.36763	1.70922	-1.65841	Homo sapiens hypothetical LOC349196 (LOC349196), non-coding RNA [NR_027000]	A_32_P846696	349196	NR_027000	hypothetical LOC349196
LOC100290415	10.3204	down	3.36742	2.92272	-0.444702	immunoglobulin heavy variable 1-24 [Source:HGNC Symbol;Acc:5551] [ENST00000390610]	A_24_P860662	100290415	AF209884	similar to hCG2038918
HOXB5	10.3171	down	3.36696	2.23542	-1.13154	Homo sapiens homeobox B5 (HOXB5), mRNA [NM_002147]	A_23_P363316	3215	NM_002147	homeobox B5
	10.3158	down	3.36678	3.23424	-0.132546	BE839843 QV0-FN0180-140700-302-g04 FN0180 Homo sapiens cDNA, mRNA sequence [BE839843]	A_32_P108567		BE839843
OR2A9P	10.277	down	3.36135	1.9889	-1.37245	Homo sapiens olfactory receptor, family 2, subfamily A, member 9 pseudogene (OR2A9P), non-coding RNA [NR_002157]	A_23_P123172	441295	NR_002157	olfactory receptor, family 2, subfamily A, member 9 pseudogene
MBOAT7	10.2743	down	3.36097	1.98054	-1.38043	Homo sapiens membrane bound O-acyltransferase domain containing 7 (MBOAT7), transcript variant 1, mRNA [NM_024298]	A_23_P208516	79143	NM_024298	membrane bound O-acyltransferase domain containing 7
JUNB	10.27	down	3.36036	3.54587	0.185509	Homo sapiens jun B proto-oncogene (JUNB), mRNA [NM_002229]	A_23_P4821	3726	NM_002229	jun B proto-oncogene
SQRDL	10.264	down	3.35952	0.0499709	-3.30955	Homo sapiens sulfide quinone reductase-like (yeast) (SQRDL), nuclear gene encoding mitochondrial protein, mRNA [NM_021199]	A_23_P3221	58472	NM_021199	sulfide quinone reductase-like (yeast)
CRIM1	10.2545	down	3.35818	0.850242	-2.50794	Homo sapiens cysteine rich transmembrane BMP regulator 1 (chordin-like) (CRIM1), mRNA [NM_016441]	A_23_P51105	51232	NM_016441	cysteine rich transmembrane BMP regulator 1 (chordin-like)
CALN1	10.2422	down	3.35645	1.24008	-2.11637	Homo sapiens calneuron 1 (CALN1), transcript variant 1, mRNA [NM_031468]	A_23_P147698	83698	NM_031468	calneuron 1
BEND7	10.2402	down	3.35617	1.59098	-1.7652	Homo sapiens BEN domain containing 7 (BEND7), transcript variant 2, mRNA [NM_001100912]	A_23_P376188	222389	NM_001100912	BEN domain containing 7
	10.2383	down	3.3559	2.27843	-1.07747	BU735310 UI-E-DW0-agk-p-10-0-UI.s1 UI-E-DW0 Homo sapiens cDNA clone UI-E-DW0-agk-p-10-0-UI 3', mRNA sequence [BU735310]	A_32_P1036		BU735310
LY96	10.2382	down	3.35589	1.78601	-1.56989	Homo sapiens lymphocyte antigen 96 (LY96), mRNA [NM_015364]	A_23_P94230	23643	NM_015364	lymphocyte antigen 96
	10.206	down	3.35134	2.95862	-0.392721		A_23_P21882
	10.2054	down	3.35126	3.17232	-0.178935		A_24_P932388
SASH3	10.2041	down	3.35108	0.892127	-2.45895	Homo sapiens SAM and SH3 domain containing 3 (SASH3), mRNA [NM_018990]	A_24_P237443	54440	NM_018990	SAM and SH3 domain containing 3
TFEC	10.2023	down	3.35082	-0.0724487	-3.42327	Homo sapiens transcription factor EC (TFEC), transcript variant 1, mRNA [NM_012252]	A_32_P184394	22797	NM_012252	transcription factor EC
PBX4	10.1924	down	3.34942	2.36372	-0.985707	Homo sapiens pre-B-cell leukemia homeobox 4 (PBX4), mRNA [NM_025245]	A_23_P90419	80714	NM_025245	pre-B-cell leukemia homeobox 4
RHBDF2	10.184	down	3.34824	1.33539	-2.01285	Homo sapiens rhomboid 5 homolog 2 (Drosophila) (RHBDF2), transcript variant 1, mRNA [NM_024599]	A_23_P329870	79651	NM_024599	rhomboid 5 homolog 2 (Drosophila)
MVP	10.176	down	3.3471	2.8602	-0.486895	Homo sapiens major vault protein (MVP), transcript variant 1, mRNA [NM_017458]	A_23_P88819	9961	NM_017458	major vault protein
RAB3D	10.1754	down	3.34702	1.10616	-2.24086	Homo sapiens RAB3D, member RAS oncogene family, mRNA (cDNA clone IMAGE:4301650), partial cds. [BC007960]	A_24_P236956	9545	BC007960	RAB3D, member RAS oncogene family
SPATA6	10.1583	down	3.34459	1.51602	-1.82857	Homo sapiens spermatogenesis associated 6 (SPATA6), mRNA [NM_019073]	A_23_P327483	54558	NM_019073	spermatogenesis associated 6
LOC730091	10.1575	down	3.34448	1.19828	-2.1462	Homo sapiens cDNA FLJ31839 fis, clone NT2RP7000086. [AK056401]	A_32_P224327	730091	AK056401	hypothetical protein LOC730091
HLA-DMB	10.1495	down	3.34333	2.62189	-0.721439	Homo sapiens major histocompatibility complex, class II, DM beta, mRNA (cDNA clone IMAGE:5576676), with apparent retained intron. [BC035650]	A_24_P481844	3109	BC035650	major histocompatibility complex, class II, DM beta
ITGA2	10.1488	down	3.34324	0.562185	-2.78106	Homo sapiens integrin, alpha 2 (CD49B, alpha 2 subunit of VLA-2 receptor) (ITGA2), mRNA [NM_002203]	A_32_P208076	3673	NM_002203	integrin, alpha 2 (CD49B, alpha 2 subunit of VLA-2 receptor)
KDM6B	10.143	down	3.34241	2.33694	-1.00547	Homo sapiens lysine (K)-specific demethylase 6B (KDM6B), mRNA [NM_001080424]	A_24_P942630	23135	NM_001080424	lysine (K)-specific demethylase 6B
	10.1342	down	3.34115	2.8182	-0.522949	fs15c03.y2 Human Lens cDNA (Normalized): fs Homo sapiens cDNA clone fs15c03 5', mRNA sequence [CD674787]	A_32_P214054		CD674787
LIMS3	10.1312	down	3.34074	3.10342	-0.237317	Homo sapiens LIM and senescent cell antigen-like domains 3 (LIMS3), transcript variant 1, mRNA [NM_033514]	A_23_P365685	96626	NM_033514	LIM and senescent cell antigen-like domains 3
MAPKBP1	10.1181	down	3.33887	2.39809	-0.940778	Homo sapiens mitogen-activated protein kinase binding protein 1 (MAPKBP1), transcript variant 1, mRNA [NM_014994]	A_24_P272594	23005	NM_014994	mitogen-activated protein kinase binding protein 1
	10.1094	down	3.33763	2.38683	-0.9508		A_32_P121978
	10.1043	down	3.33689	1.08592	-2.25097	ALU7_HUMAN (P39194) Alu subfamily SQ sequence contamination warning entry, partial (19%) [THC2676548]	A_32_P3342
IGJ	10.1028	down	3.33668	2.86165	-0.475033	Homo sapiens immunoglobulin J polypeptide, linker protein for immunoglobulin alpha and mu polypeptides (IGJ), mRNA [NM_144646]	A_23_P167168	3512	NM_144646	immunoglobulin J polypeptide, linker protein for immunoglobulin alpha and mu polypeptides
CLMN	10.0986	down	3.33608	0.578395	-2.75769	Homo sapiens calmin (calponin-like, transmembrane) (CLMN), mRNA [NM_024734]	A_32_P167471	79789	NM_024734	calmin (calponin-like, transmembrane)
MPPED2	10.0824	down	3.33377	1.72727	-1.60649	Homo sapiens metallophosphoesterase domain containing 2 (MPPED2), transcript variant 1, mRNA [NM_001584]	A_23_P52888	744	NM_001584	metallophosphoesterase domain containing 2
ITGB8	10.0803	down	3.33347	0.947957	-2.38551	Homo sapiens integrin, beta 8 (ITGB8), mRNA [NM_002214]	A_24_P759477	3696	NM_002214	integrin, beta 8
	10.0795	down	3.33335	1.77801	-1.55534	Human MHC class I HLA-A mRNA, partial cds. [M64259]	A_24_P936272		M64259
KLF12	10.0711	down	3.33215	1.04313	-2.28902	Homo sapiens AP-2rep transcription factor mRNA, complete cds. [AF113122]	A_23_P371076	11278	AF113122	Kruppel-like factor 12
TCEAL7	10.0662	down	3.33145	2.46206	-0.869393	Homo sapiens transcription elongation factor A (SII)-like 7 (TCEAL7), mRNA [NM_152278]	A_23_P125788	56849	NM_152278	transcription elongation factor A (SII)-like 7
CD19	10.0617	down	3.3308	1.60204	-1.72877	Homo sapiens CD19 molecule (CD19), mRNA [NM_001770]	A_23_P113572	930	NM_001770	CD19 molecule
BEND5	10.0548	down	3.32981	0.755856	-2.57395	Homo sapiens BEN domain containing 5 (BEND5), mRNA [NM_024603]	A_23_P904	79656	NM_024603	BEN domain containing 5
	10.0507	down	3.32923	2.46178	-0.867453		A_24_P513669
LAX1	10.047	down	3.32869	0.781373	-2.54732	Homo sapiens lymphocyte transmembrane adaptor 1 (LAX1), transcript variant 1, mRNA [NM_017773]	A_23_P438	54900	NM_017773	lymphocyte transmembrane adaptor 1
JPH2	10.0442	down	3.32829	3.55847	0.230174	Homo sapiens junctophilin 2 (JPH2), transcript variant 2, mRNA [NM_175913]	A_23_P68423	57158	NM_175913	junctophilin 2
SOCS3	10.0139	down	3.32393	3.32899	0.00506306	Homo sapiens suppressor of cytokine signaling 3 (SOCS3), mRNA [NM_003955]	A_23_P207058	9021	NM_003955	suppressor of cytokine signaling 3
NUAK2	10.0129	down	3.32379	2.60258	-0.721217	Homo sapiens NUAK family, SNF1-like kinase, 2 (NUAK2), mRNA [NM_030952]	A_23_P52161	81788	NM_030952	NUAK family, SNF1-like kinase, 2
HIST1H2BG	10.0119	down	3.32364	3.36859	0.0449498	Homo sapiens histone cluster 1, H2bg (HIST1H2BG), mRNA [NM_003518]	A_23_P167997	8339	NM_003518	histone cluster 1, H2bg
SEMA4F	10.0096	down	3.32331	2.28888	-1.03444	Homo sapiens sema domain, immunoglobulin domain (Ig), transmembrane domain (TM) and short cytoplasmic domain, (semaphorin) 4F (SEMA4F), mRNA [NM_004263]	A_32_P195065	10505	NM_004263	sema domain, immunoglobulin domain (Ig), transmembrane domain (TM) and short cytoplasmic domain, (semaphorin) 4F
IL13RA1	9.97137	down	3.31779	0.475402	-2.84239	Homo sapiens interleukin 13 receptor, alpha 1 (IL13RA1), mRNA [NM_001560]	A_23_P137196	3597	NM_001560	interleukin 13 receptor, alpha 1
ARC	9.96818	down	3.31733	2.80668	-0.510652	Homo sapiens activity-regulated cytoskeleton-associated protein (ARC), mRNA [NM_015193]	A_23_P365738	23237	NM_015193	activity-regulated cytoskeleton-associated protein
SMARCA1	9.96312	down	3.3166	1.60568	-1.71091	Homo sapiens SWI/SNF related, matrix associated, actin dependent regulator of chromatin, subfamily a, member 1 (SMARCA1), transcript variant 1, mRNA [NM_003069]	A_23_P44244	6594	NM_003069	SWI/SNF related, matrix associated, actin dependent regulator of chromatin, subfamily a, member 1
LILRA1	9.96212	down	3.31645	0.693248	-2.6232	Homo sapiens leucocyte immunoglobulin-like receptor-6b (LIR-6) mRNA, complete cds. [AF025529]	A_24_P393151	11024	AF025529	leukocyte immunoglobulin-like receptor, subfamily A (with TM domain), member 1
NUDT10	9.94739	down	3.31432	0.439769	-2.87455	Homo sapiens nudix (nucleoside diphosphate linked moiety X)-type motif 10 (NUDT10), mRNA [NM_153183]	A_23_P73787	170685	NM_153183	nudix (nucleoside diphosphate linked moiety X)-type motif 10
HIST3H2A	9.94342	down	3.31374	3.14709	-0.166653	Homo sapiens histone cluster 3, H2a (HIST3H2A), mRNA [NM_033445]	A_23_P149301	92815	NM_033445	histone cluster 3, H2a
	9.94227	down	3.31357	3.60119	0.287619		A_23_P123234
MYO18A	9.93298	down	3.31223	1.17911	-2.13311	Homo sapiens myosin XVIIIA (MYO18A), transcript variant 1, mRNA [NM_078471]	A_23_P78122	399687	NM_078471	myosin XVIIIA
STAG3L1	9.92426	down	3.31096	1.60123	-1.70973	Homo sapiens mRNA; cDNA DKFZp434A0131 (from clone DKFZp434A0131). [AL137492]	A_23_P93818	54441	AL137492	stromal antigen 3-like 1
TMEM88	9.92026	down	3.31038	2.69881	-0.611568	Homo sapiens transmembrane protein 88 (TMEM88), mRNA [NM_203411]	A_23_P77859	92162	NM_203411	transmembrane protein 88
EFNA1	9.91259	down	3.30926	2.09733	-1.21193	Homo sapiens ephrin-A1 (EFNA1), transcript variant 1, mRNA [NM_004428]	A_23_P254512	1942	NM_004428	ephrin-A1
CMTM2	9.90731	down	3.30849	2.17004	-1.13845	Homo sapiens CKLF-like MARVEL transmembrane domain containing 2 (CMTM2), mRNA [NM_144673]	A_23_P152234	146225	NM_144673	CKLF-like MARVEL transmembrane domain containing 2
MAGI2	9.90601	down	3.3083	1.03733	-2.27098	Homo sapiens membrane associated guanylate kinase, WW and PDZ domain containing 2 (MAGI2), mRNA [NM_012301]	A_23_P21376	9863	NM_012301	membrane associated guanylate kinase, WW and PDZ domain containing 2
C6orf59	9.90549	down	3.30823	2.10919	-1.19904	Homo sapiens chromosome 6 open reading frame 59 (C6orf59), non-coding RNA [NR_024277]	A_23_P70359	79992	NR_024277	chromosome 6 open reading frame 59
DPPA2	9.90278	down	3.30783	1.99801	-1.30982	Homo sapiens developmental pluripotency associated 2 (DPPA2), mRNA [NM_138815]	A_23_P405885	151871	NM_138815	developmental pluripotency associated 2
	9.89462	down	3.30664	1.23018	-2.07646	AA130949 zo14f05.r1 Stratagene colon (#937204) Homo sapiens cDNA clone IMAGE:586881 5', mRNA sequence [AA130949]	A_32_P35106		AA130949
RABAC1	9.88383	down	3.30507	1.3307	-1.97437	Homo sapiens Rab acceptor 1 (prenylated) (RABAC1), mRNA [NM_006423]	A_23_P38864	10567	NM_006423	Rab acceptor 1 (prenylated)
NRIP1	9.87711	down	3.30409	1.22761	-2.07648	Homo sapiens nuclear receptor interacting protein 1 (NRIP1), mRNA [NM_003489]	A_23_P211007	8204	NM_003489	nuclear receptor interacting protein 1
P2RX7	9.87262	down	3.30343	0.605812	-2.69762	Homo sapiens purinergic receptor P2X, ligand-gated ion channel, 7 (P2RX7), mRNA [NM_002562]	A_23_P25354	5027	NM_002562	purinergic receptor P2X, ligand-gated ion channel, 7
PDZD2	9.86867	down	3.30286	2.91306	-0.389801	Homo sapiens PDZ domain containing 2 (PDZD2), mRNA [NM_178140]	A_23_P7402	23037	NM_178140	PDZ domain containing 2
	9.83814	down	3.29839	1.36511	-1.93328	BX098660 Soares placenta Nb2HP Homo sapiens cDNA clone IMAGp998L03214, mRNA sequence [BX098660]	A_24_P744297		BX098660
	9.83284	down	3.29761	3.41955	0.121941		A_24_P54230
	9.81444	down	3.29491	0.58856	-2.70635	Homo sapiens cDNA clone IMAGE:5753455. [BC053880]	A_32_P211621		BC053880
	9.80705	down	3.29382	3.02471	-0.269112	Putative uncharacterized protein ENSP00000403590 Fragment [Source:UniProtKB/TrEMBL;Acc:C9JCS8] [ENST00000324336]	A_32_P832001		AF161364
BTG1	9.80663	down	3.29376	1.64281	-1.65095	Homo sapiens B-cell translocation gene 1, anti-proliferative (BTG1), mRNA [NM_001731]	A_23_P87560	694	NM_001731	B-cell translocation gene 1, anti-proliferative
APOL3	9.79604	down	3.2922	2.54456	-0.747637	Homo sapiens apolipoprotein L, 3 (APOL3), transcript variant beta/a, mRNA [NM_145641]	A_23_P29237	80833	NM_145641	apolipoprotein L, 3
BIN1	9.74233	down	3.28427	1.11067	-2.17359	Homo sapiens bridging integrator 1 (BIN1), transcript variant 4, mRNA [NM_139346]	A_24_P156993	274	NM_139346	bridging integrator 1
TTLL10	9.73997	down	3.28392	3.25287	-0.0310456	Homo sapiens tubulin tyrosine ligase-like family, member 10 (TTLL10), transcript variant 2, mRNA [NM_153254]	A_24_P165545	254173	NM_153254	tubulin tyrosine ligase-like family, member 10
PTPRE	9.73939	down	3.28383	0.942789	-2.34104	Homo sapiens protein tyrosine phosphatase, receptor type, E (PTPRE), transcript variant 1, mRNA [NM_006504]	A_24_P213494	5791	NM_006504	protein tyrosine phosphatase, receptor type, E
	9.73475	down	3.28314	1.91352	-1.36963	Z43965 HSC1PE111 normalized infant brain cDNA Homo sapiens cDNA clone c-1pe11, mRNA sequence [Z43965]	A_32_P56320		Z43965
ATP8A2	9.72988	down	3.28242	0.403103	-2.87932	Homo sapiens ATPase, aminophospholipid transporter-like, class I, type 8A, member 2 (ATP8A2), mRNA [NM_016529]	A_23_P258612	51761	NM_016529	ATPase, aminophospholipid transporter-like, class I, type 8A, member 2
	9.72644	down	3.28191	2.66344	-0.61847		A_32_P93517
HLA-DRA	9.71443	down	3.28013	0.961995	-2.31813	Homo sapiens major histocompatibility complex, class II, DR alpha (HLA-DRA), mRNA [NM_019111]	A_32_P87697	3122	NM_019111	major histocompatibility complex, class II, DR alpha
DDIT3	9.69903	down	3.27784	3.1783	-0.0995426	Homo sapiens DNA-damage-inducible transcript 3 (DDIT3), mRNA [NM_004083]	A_23_P21134	1649	NM_004083	DNA-damage-inducible transcript 3
PTPRCAP	9.68867	down	3.2763	0.500596	-2.7757	Homo sapiens protein tyrosine phosphatase, receptor type, C-associated protein (PTPRCAP), mRNA [NM_005608]	A_23_P98173	5790	NM_005608	protein tyrosine phosphatase, receptor type, C-associated protein
	9.68822	down	3.27623	3.21394	-0.0622875	Homo sapiens mRNA; cDNA DKFZp564G222 (from clone DKFZp564G222) [AL049991]	A_24_P522976		AL049991
	9.68621	down	3.27593	2.4945	-0.78143	Homo sapiens cDNA clone IMAGE:5313043. [BC047410]	A_32_P36973		BC047410
EIF4E3	9.68407	down	3.27561	1.16589	-2.10973	Homo sapiens eukaryotic translation initiation factor 4E family member 3 (EIF4E3), transcript variant 2, mRNA [NM_173359]	A_24_P943113	317649	NM_173359	eukaryotic translation initiation factor 4E family member 3
	9.68295	down	3.27545	0.861281	-2.41416	Q475C5_RALEJ (Q475C5) Phosphate butyryltransferase , partial (5%) [THC2501435]	A_32_P43409
DOCK1	9.67309	down	3.27398	0.884513	-2.38946	Homo sapiens dedicator of cytokinesis 1 (DOCK1), mRNA [NM_001380]	A_23_P45059	1793	NM_001380	dedicator of cytokinesis 1
MAP3K14	9.67191	down	3.2738	2.4355	-0.838296	Homo sapiens mitogen-activated protein kinase kinase kinase 14 (MAP3K14), mRNA [NM_003954]	A_23_P207319	9020	NM_003954	mitogen-activated protein kinase kinase kinase 14
IL3RA	9.67029	down	3.27356	0.596815	-2.67674	Homo sapiens interleukin 3 receptor, alpha (low affinity) (IL3RA), mRNA [NM_002183]	A_23_P253081	3563	NM_002183	interleukin 3 receptor, alpha (low affinity)
CCL5	9.65008	down	3.27054	-0.000552336	-3.27109	Homo sapiens chemokine (C-C motif) ligand 5 (CCL5), mRNA [NM_002985]	A_23_P152838	6352	NM_002985	chemokine (C-C motif) ligand 5
CFH	9.63062	down	3.26763	1.97796	-1.28967	Homo sapiens complement factor H (CFH), transcript variant 1, mRNA [NM_000186]	A_24_P273972	3075	NM_000186	complement factor H
TTC9	9.62222	down	3.26637	0.549995	-2.71638	Homo sapiens tetratricopeptide repeat domain 9 (TTC9), mRNA [NM_015351]	A_23_P14508	23508	NM_015351	tetratricopeptide repeat domain 9
RFX3	9.60877	down	3.26435	2.8803	-0.384053	Homo sapiens regulatory factor X, 3 (influences HLA class II expression) (RFX3), transcript variant 2, mRNA [NM_134428]	A_23_P9289	5991	NM_134428	regulatory factor X, 3 (influences HLA class II expression)
GJC2	9.59217	down	3.26186	0.845544	-2.41631	Homo sapiens gap junction protein, gamma 2, 47kDa (GJC2), mRNA [NM_020435]	A_23_P51729	57165	NM_020435	gap junction protein, gamma 2, 47kDa
ANGPT1	9.55323	down	3.25599	0.805835	-2.45015	Homo sapiens angiopoietin 1 (ANGPT1), mRNA [NM_001146]	A_24_P60887	284	NM_001146	angiopoietin 1
	9.54735	down	3.2551	1.59457	-1.66053	Homo sapiens mRNA full length insert cDNA clone EUROIMAGE 1090207. [AJ420543]	A_32_P30874		AJ420543
CAPN3	9.53675	down	3.2535	2.18842	-1.06507	Homo sapiens calpain 3, (p94) (CAPN3), transcript variant 1, mRNA [NM_000070]	A_23_P218190	825	NM_000070	calpain 3, (p94)
CEBPA	9.53462	down	3.25317	-0.239922	-3.4931	Homo sapiens CCAAT/enhancer binding protein (C/EBP), alpha (CEBPA), mRNA [NM_004364]	A_24_P224727	1050	NM_004364	CCAAT/enhancer binding protein (C/EBP), alpha
VPREB1	9.53289	down	3.25291	4.02215	0.769233	Homo sapiens pre-B lymphocyte 1 (VPREB1), mRNA [NM_007128]	A_23_P29152	7441	NM_007128	pre-B lymphocyte 1
NR1I2	9.53144	down	3.25269	0.748328	-2.50437	Homo sapiens nuclear receptor subfamily 1, group I, member 2 (NR1I2), transcript variant 1, mRNA [NM_003889]	A_23_P109785	8856	NM_003889	nuclear receptor subfamily 1, group I, member 2
DMD	9.5254	down	3.25178	0.496205	-2.75557	Homo sapiens dystrophin (DMD), transcript variant Dp427p2, mRNA [NM_004010]	A_24_P185854	1756	NM_004010	dystrophin
CD34	9.51568	down	3.25031	1.51923	-1.73108	Homo sapiens CD34 molecule (CD34), transcript variant 2, mRNA [NM_001773]	A_32_P220798	947	NM_001773	CD34 molecule
STK17B	9.51289	down	3.24988	3.17112	-0.0787682	Homo sapiens serine/threonine kinase 17b (STK17B), mRNA [NM_004226]	A_23_P154367	9262	NM_004226	serine/threonine kinase 17b
MAPKBP1	9.50285	down	3.24836	2.3936	-0.854763	Homo sapiens mitogen-activated protein kinase binding protein 1 (MAPKBP1), transcript variant 1, mRNA [NM_014994]	A_24_P944444	23005	NM_014994	mitogen-activated protein kinase binding protein 1
SLCO3A1	9.49498	down	3.24717	0.642461	-2.6047	Homo sapiens solute carrier organic anion transporter family, member 3A1 (SLCO3A1), transcript variant 2, mRNA [NM_001145044]	A_23_P61623	28232	NM_001145044	solute carrier organic anion transporter family, member 3A1
STON1	9.49259	down	3.2468	0.817276	-2.42953	Homo sapiens stonin 1 (STON1), mRNA [NM_006873]	A_23_P302005	11037	NM_006873	stonin 1
CD48	9.49149	down	3.24663	-0.408715	-3.65535	Homo sapiens CD48 molecule (CD48), mRNA [NM_001778]	A_23_P74145	962	NM_001778	CD48 molecule
C11orf63	9.48449	down	3.24557	1.56877	-1.6768	Homo sapiens chromosome 11 open reading frame 63 (C11orf63), transcript variant 1, mRNA [NM_024806]	A_23_P83751	79864	NM_024806	chromosome 11 open reading frame 63
PHACTR1	9.46883	down	3.24319	2.00734	-1.23585	Homo sapiens mRNA for KIAA1733 protein, partial cds. [AB051520]	A_24_P943566	221692	AB051520	phosphatase and actin regulator 1
NAALADL1	9.46266	down	3.24225	0.657264	-2.58498	Homo sapiens N-acetylated alpha-linked acidic dipeptidase-like 1 (NAALADL1), mRNA [NM_005468]	A_23_P52668	10004	NM_005468	N-acetylated alpha-linked acidic dipeptidase-like 1
HLA-H	9.46034	down	3.24189	1.50391	-1.73798	Homo sapiens major histocompatibility complex, class I, H (pseudogene) (HLA-H), non-coding RNA [NR_001434]	A_32_P234459	3136	NR_001434	major histocompatibility complex, class I, H (pseudogene)
JUND	9.45919	down	3.24172	3.01848	-0.223233	Human junD mRNA. [X56681]	A_23_P365610	3727	X56681	jun D proto-oncogene
IFI16	9.43745	down	3.2384	0.535692	-2.7027	Homo sapiens interferon, gamma-inducible protein 16 (IFI16), mRNA [NM_005531]	A_23_P160025	3428	NM_005531	interferon, gamma-inducible protein 16
INPP4B	9.42663	down	3.23674	3.23356	-0.00317935	Homo sapiens inositol polyphosphate-4-phosphatase, type II, 105kDa, mRNA (cDNA clone IMAGE:3685423), complete cds. [BC005273]	A_24_P915492	8821	BC005273	inositol polyphosphate-4-phosphatase, type II, 105kDa
MS4A4A	9.42461	down	3.23643	1.27041	-1.96603	Homo sapiens membrane-spanning 4-domains, subfamily A, member 4 (MS4A4A), transcript variant 1, mRNA [NM_024021]	A_23_P75769	51338	NM_024021	membrane-spanning 4-domains, subfamily A, member 4
CTSF	9.4166	down	3.23521	1.91057	-1.32464	Homo sapiens cathepsin F (CTSF), mRNA [NM_003793]	A_23_P24433	8722	NM_003793	cathepsin F
HLA-DPA1	9.41399	down	3.23481	0.983826	-2.25098	Homo sapiens major histocompatibility complex, class II, DP alpha 1 (HLA-DPA1), mRNA [NM_033554]	A_24_P243528	3113	NM_033554	major histocompatibility complex, class II, DP alpha 1
HLA-B	9.40277	down	3.23309	1.36601	-1.86708	Homo sapiens major histocompatibility complex, class I, B (HLA-B), mRNA [NM_005514]	A_24_P113674	3106	NM_005514	major histocompatibility complex, class I, B
RASL10A	9.39754	down	3.23228	2.9434	-0.288884	Homo sapiens RAS-like, family 10, member A (RASL10A), transcript variant 2, mRNA [NM_001007279]	A_23_P166400	10633	NM_001007279	RAS-like, family 10, member A
CYLD	9.39505	down	3.2319	1.78086	-1.45104	Homo sapiens cylindromatosis (turban tumor syndrome) (CYLD), transcript variant 1, mRNA [NM_015247]	A_24_P48078	1540	NM_015247	cylindromatosis (turban tumor syndrome)
L3MBTL4	9.39247	down	3.2315	1.59304	-1.63847	Homo sapiens l(3)mbt-like 4 (Drosophila) (L3MBTL4), mRNA [NM_173464]	A_23_P326474	91133	NM_173464	l(3)mbt-like 4 (Drosophila)
	9.38486	down	3.23033	3.23112	0.000787775	Q3JKQ7_BURP1 (Q3JKQ7) SctT, partial (4%) [THC2664135]	A_32_P53093
C1orf175	9.37921	down	3.22947	1.73009	-1.49938	Homo sapiens chromosome 1 open reading frame 175 (C1orf175), transcript variant 1, mRNA [NM_001039464]	A_23_P160226	374977	NM_001039464	chromosome 1 open reading frame 175
APPL1	9.37724	down	3.22916	0.29323	-2.93593	Homo sapiens adaptor protein, phosphotyrosine interaction, PH domain and leucine zipper containing 1 (APPL1), mRNA [NM_012096]	A_23_P166663	26060	NM_012096	adaptor protein, phosphotyrosine interaction, PH domain and leucine zipper containing 1
GUCY1A3	9.37093	down	3.22819	0.703105	-2.52509	Homo sapiens guanylate cyclase 1, soluble, alpha 3 (GUCY1A3), transcript variant 3, mRNA [NM_001130683]	A_32_P179138	2982	NM_001130683	guanylate cyclase 1, soluble, alpha 3
MIAT	9.36184	down	3.22679	3.13285	-0.0939436	Homo sapiens myocardial infarction associated transcript (non-protein coding) (MIAT), transcript variant 1, non-coding RNA [NR_003491]	A_24_P899928	440823	NR_003491	myocardial infarction associated transcript (non-protein coding)
PLXNB2	9.35612	down	3.22591	1.48314	-1.74277	Homo sapiens plexin B2 (PLXNB2), mRNA [NM_012401]	A_24_P70888	23654	NM_012401	plexin B2
HDAC5	9.35116	down	3.22515	1.5082	-1.71695	Homo sapiens histone deacetylase 5 (HDAC5), transcript variant 3, mRNA [NM_001015053]	A_24_P125283	10014	NM_001015053	histone deacetylase 5
COL5A1	9.32977	down	3.22184	0.342024	-2.87982	Homo sapiens collagen, type V, alpha 1 (COL5A1), mRNA [NM_000093]	A_23_P158593	1289	NM_000093	collagen, type V, alpha 1
AMY1C	9.31901	down	3.22018	1.95744	-1.26274	Homo sapiens amylase, alpha 1C (salivary) (AMY1C), mRNA [NM_001008219]	A_23_P23611	278	NM_001008219	amylase, alpha 1C (salivary)
	9.31681	down	3.21984	1.0703	-2.14953	GB	A_24_P246626
NR1H3	9.30926	down	3.21867	1.97857	-1.2401	Homo sapiens nuclear receptor subfamily 1, group H, member 3 (NR1H3), transcript variant 1, mRNA [NM_005693]	A_23_P47135	10062	NM_005693	nuclear receptor subfamily 1, group H, member 3
LYPD5	9.30663	down	3.21826	2.8961	-0.32216	Homo sapiens LY6/PLAUR domain containing 5 (LYPD5), transcript variant B, mRNA [NM_182573]	A_24_P323148	284348	NM_182573	LY6/PLAUR domain containing 5
TRIM47	9.30388	down	3.21783	1.3805	-1.83733	Homo sapiens tripartite motif-containing 47 (TRIM47), mRNA [NM_033452]	A_23_P26697	91107	NM_033452	tripartite motif-containing 47
SFXN3	9.28777	down	3.21533	2.10846	-1.10688	Homo sapiens sideroflexin 3 (SFXN3), mRNA [NM_030971]	A_23_P202138	81855	NM_030971	sideroflexin 3
CRYGD	9.28677	down	3.21518	1.02875	-2.18643	Homo sapiens crystallin, gamma D, mRNA (cDNA clone MGC:150947 IMAGE:40125889), complete cds. [BC117338]	A_23_P320705	1421	BC117338	crystallin, gamma D
LY75	9.28137	down	3.21434	0.462672	-2.75167	Homo sapiens lymphocyte antigen 75 (LY75), mRNA [NM_002349]	A_23_P334173	4065	NM_002349	lymphocyte antigen 75
LSP1	9.27774	down	3.21377	0.485111	-2.72866	Homo sapiens lymphocyte-specific protein 1 (LSP1), transcript variant 3, mRNA [NM_001013254]	A_23_P13382	4046	NM_001013254	lymphocyte-specific protein 1
MYCN	9.27646	down	3.21357	0.114108	-3.09947	Homo sapiens v-myc myelocytomatosis viral related oncogene, neuroblastoma derived (avian) (MYCN), mRNA [NM_005378]	A_24_P94402	4613	NM_005378	v-myc myelocytomatosis viral related oncogene, neuroblastoma derived (avian)
NUDT11	9.26743	down	3.21217	0.311446	-2.90072	Homo sapiens nudix (nucleoside diphosphate linked moiety X)-type motif 11 (NUDT11), mRNA [NM_018159]	A_24_P345002	55190	NM_018159	nudix (nucleoside diphosphate linked moiety X)-type motif 11
HLA-G	9.26451	down	3.21172	3.11468	-0.0970327	Homo sapiens nonfunctional MHC class I antigen isoform G5 (HLA-G) mRNA, HLA-G*0105N allele, complete sequence, alternatively spliced. [AF196178]	A_23_P361614	3135	AF196178	major histocompatibility complex, class I, G
HLA-DPA1	9.25675	down	3.21051	0.792534	-2.41797	Homo sapiens major histocompatibility complex, class II, DP alpha 1 (HLA-DPA1), mRNA [NM_033554]	A_23_P30913	3113	NM_033554	major histocompatibility complex, class II, DP alpha 1
PLXNB1	9.23674	down	3.20738	1.13145	-2.07593	Homo sapiens plexin B1 (PLXNB1), transcript variant 1, mRNA [NM_002673]	A_23_P57961	5364	NM_002673	plexin B1
GIMAP6	9.22678	down	3.20583	1.96355	-1.24228	Homo sapiens GTPase, IMAP family member 6 (GIMAP6), transcript variant 1, mRNA [NM_024711]	A_23_P145631	474344	NM_024711	GTPase, IMAP family member 6
RNASE4	9.2265	down	3.20578	0.850775	-2.35501	Homo sapiens ribonuclease, RNase A family, 4 (RNASE4), transcript variant 2, mRNA [NM_002937]	A_23_P205531	6038	NM_002937	ribonuclease, RNase A family, 4
SLC31A2	9.22218	down	3.20511	0.168894	-3.03621	Homo sapiens solute carrier family 31 (copper transporters), member 2 (SLC31A2), mRNA [NM_001860]	A_23_P217109	1318	NM_001860	solute carrier family 31 (copper transporters), member 2
SHF	9.22193	down	3.20507	1.48655	-1.71852	Homo sapiens cDNA FLJ37072 fis, clone BRACE2015412, weakly similar to Shb=Src homology 2 protein. [AK094391]	A_24_P101314	90525	AK094391	Src homology 2 domain containing F
ACTA2	9.21361	down	3.20377	0.700398	-2.50337	Homo sapiens actin, alpha 2, smooth muscle, aorta (ACTA2), transcript variant 2, mRNA [NM_001613]	A_23_P150053	59	NM_001613	actin, alpha 2, smooth muscle, aorta
GABARAPL1	9.20951	down	3.20312	2.26514	-0.937985	Homo sapiens GABA(A) receptor-associated protein like 1 (GABARAPL1), mRNA [NM_031412]	A_24_P4816	23710	NM_031412	GABA(A) receptor-associated protein like 1
	9.20659	down	3.20267	0.229103	-2.97356	Leukocyte-specific transcript 1 protein (Protein B144) [Source:UniProtKB/Swiss-Prot;Acc:O00453] [ENST00000416340]	A_23_P335398
SERPINB6	9.20338	down	3.20216	0.663275	-2.53889	Homo sapiens serpin peptidase inhibitor, clade B (ovalbumin), member 6 (SERPINB6), mRNA [NM_004568]	A_24_P838743	5269	NM_004568	serpin peptidase inhibitor, clade B (ovalbumin), member 6
	9.19135	down	3.20028	2.53714	-0.663136		A_32_P70759
CGNL1	9.18243	down	3.19888	2.2573	-0.941576	Homo sapiens cingulin-like 1 (CGNL1), mRNA [NM_032866]	A_23_P163306	84952	NM_032866	cingulin-like 1
AKAP13	9.17747	down	3.1981	1.28882	-1.90927	Homo sapiens A kinase (PRKA) anchor protein 13 (AKAP13), transcript variant 1, mRNA [NM_006738]	A_24_P164337	11214	NM_006738	A kinase (PRKA) anchor protein 13
INPP4B	9.16464	down	3.19608	0.973554	-2.22252	Homo sapiens inositol polyphosphate-4-phosphatase, type II, 105kDa (INPP4B), transcript variant 1, mRNA [NM_003866]	A_23_P18559	8821	NM_003866	inositol polyphosphate-4-phosphatase, type II, 105kDa
HIP1	9.14876	down	3.19358	1.06044	-2.13314	Homo sapiens huntingtin interacting protein 1 (HIP1), mRNA [NM_005338]	A_24_P363548	3092	NM_005338	huntingtin interacting protein 1
KIF7	9.14791	down	3.19344	1.39015	-1.80329	Homo sapiens kinesin family member 7 (KIF7), mRNA [NM_198525]	A_24_P203689	374654	NM_198525	kinesin family member 7
	9.13168	down	3.19088	0.69248	-2.4984		A_23_P77389
	9.12666	down	3.19009	2.03836	-1.15173		A_32_P232682
CAMP	9.10209	down	3.1862	3.17767	-0.00852768	Homo sapiens cathelicidin antimicrobial peptide (CAMP), mRNA [NM_004345]	A_23_P253791	820	NM_004345	cathelicidin antimicrobial peptide
MGAT4A	9.09865	down	3.18565	0.983555	-2.2021	Homo sapiens mannosyl (alpha-1,3-)-glycoprotein beta-1,4-N-acetylglucosaminyltransferase, isozyme A (MGAT4A), transcript variant 1, mRNA [NM_012214]	A_23_P28507	11320	NM_012214	mannosyl (alpha-1,3-)-glycoprotein beta-1,4-N-acetylglucosaminyltransferase, isozyme A
	9.08203	down	3.18301	2.57933	-0.603689		A_32_P138503
	9.05997	down	3.17951	1.35891	-1.8206	Homo sapiens cDNA FLJ35362 fis, clone SKMUS2000330. [AK092681]	A_24_P822869		AK092681
	9.05646	down	3.17895	3.05903	-0.119918		A_32_P209163
KCNMB1	9.05483	down	3.17869	0.451993	-2.72669	Homo sapiens potassium large conductance calcium-activated channel, subfamily M, beta member 1 (KCNMB1), mRNA [NM_004137]	A_23_P19142	3779	NM_004137	potassium large conductance calcium-activated channel, subfamily M, beta member 1
	9.05244	down	3.17831	2.57564	-0.60267		A_32_P116088
	9.05058	down	3.17801	1.29316	-1.88485	full-length cDNA clone CS0DC013YA17 of Neuroblastoma Cot 25-normalized of Homo sapiens (human). [CR599788]	A_32_P195255		CR599788
L3MBTL2	9.04858	down	3.17769	0.465421	-2.71227	Homo sapiens cDNA FLJ32615 fis, clone STOMA2000148. [AK057177]	A_32_P226614	83746	AK057177	l(3)mbt-like 2 (Drosophila)
PIK3C2B	9.04585	down	3.17726	0.54187	-2.63539	Homo sapiens phosphoinositide-3-kinase, class 2, beta polypeptide (PIK3C2B), mRNA [NM_002646]	A_23_P200710	5287	NM_002646	phosphoinositide-3-kinase, class 2, beta polypeptide
	9.04501	down	3.17712	2.53693	-0.640192	Homo sapiens full length insert cDNA clone ZD58F06. [AF086337]	A_24_P453532		AF086337
CEBPA	9.0436	down	3.1769	-0.311165	-3.48806	Homo sapiens CCAAT/enhancer binding protein (C/EBP), alpha (CEBPA), mRNA [NM_004364]	A_23_P375494	1050	NM_004364	CCAAT/enhancer binding protein (C/EBP), alpha
CCNL1	9.04261	down	3.17674	2.93542	-0.241321	Homo sapiens cyclin L1 (CCNL1), mRNA [NM_020307]	A_23_P132454	57018	NM_020307	cyclin L1
UBTD2	9.02453	down	3.17385	0.18977	-2.98408	Homo sapiens ubiquitin domain containing 2 (UBTD2), mRNA [NM_152277]	A_24_P12181	92181	NM_152277	ubiquitin domain containing 2
ZNF862	9.0219	down	3.17343	1.71357	-1.45986	Homo sapiens zinc finger protein 862 (ZNF862), mRNA [NM_001099220]	A_24_P333421	643641	NM_001099220	zinc finger protein 862
TLCD2	9.01249	down	3.17193	1.74107	-1.43085	Homo sapiens TLC domain containing 2 (TLCD2), mRNA [NM_001164407]	A_24_P503710	727910	NM_001164407	TLC domain containing 2
SPTBN1	9.01209	down	3.17186	0.566575	-2.60529	Homo sapiens spectrin, beta, non-erythrocytic 1 (SPTBN1), transcript variant 1, mRNA [NM_003128]	A_23_P102523	6711	NM_003128	spectrin, beta, non-erythrocytic 1
SSBP2	9.00277	down	3.17037	1.44252	-1.72785	single-stranded DNA binding protein 2 [Source:HGNC Symbol;Acc:15831] [ENST00000320672]	A_32_P107219	23635		single-stranded DNA binding protein 2
CDH26	9.00272	down	3.17036	0.894474	-2.27589	Homo sapiens cadherin-like 26, mRNA (cDNA clone IMAGE:5176769), complete cds. [BC062570]	A_24_P113458	60437	BC062570	cadherin 26
ST3GAL6	8.99423	down	3.169	-0.000216166	-3.16922	Homo sapiens ST3 beta-galactoside alpha-2,3-sialyltransferase 6 (ST3GAL6), mRNA [NM_006100]	A_23_P250800	10402	NM_006100	ST3 beta-galactoside alpha-2,3-sialyltransferase 6
DACH1	8.98827	down	3.16804	0.574811	-2.59323	Homo sapiens dachshund homolog 1 (Drosophila) (DACH1), transcript variant 1, mRNA [NM_080759]	A_23_P32577	1602	NM_080759	dachshund homolog 1 (Drosophila)
VSIG10	8.9781	down	3.16641	0.78626	-2.38015	Homo sapiens V-set and immunoglobulin domain containing 10 (VSIG10), mRNA [NM_019086]	A_23_P72059	54621	NM_019086	V-set and immunoglobulin domain containing 10
	8.96664	down	3.16457	1.13629	-2.02827	Human lymphocyte antigen (DRw8) mRNA. [M27126]	A_24_P845223		M27126
	8.96601	down	3.16447	1.52861	-1.63585	HLA class I histocompatibility antigen, B-8 alpha chain Precursor (MHC class I antigen B*8) [Source:UniProtKB/Swiss-Prot;Acc:P30460] [ENST00000445222]	A_24_P161933		CR608347
PDE4B	8.9581	down	3.16319	3.23368	0.0704851	Homo sapiens phosphodiesterase 4B, cAMP-specific (phosphodiesterase E4 dunce homolog, Drosophila) (PDE4B), transcript variant d, mRNA [NM_001037341]	A_24_P325333	5142	NM_001037341	phosphodiesterase 4B, cAMP-specific (phosphodiesterase E4 dunce homolog, Drosophila)
RASSF8	8.95771	down	3.16313	1.28682	-1.87631	Homo sapiens Ras association (RalGDS/AF-6) domain family (N-terminal) member 8 (RASSF8), transcript variant 4, mRNA [NM_007211]	A_23_P116712	11228	NM_007211	Ras association (RalGDS/AF-6) domain family (N-terminal) member 8
LAT2	8.95259	down	3.1623	0.122356	-3.03995	Homo sapiens linker for activation of T cells family, member 2 (LAT2), transcript variant 1, mRNA [NM_032464]	A_23_P259621	7462	NM_032464	linker for activation of T cells family, member 2
	8.94397	down	3.16092	3.09007	-0.0708415	Homo sapiens mRNA; cDNA DKFZp434M063 (from clone DKFZp434M063). [AL110223]	A_24_P740906		AL110223
SORT1	8.94341	down	3.16083	0.351067	-2.80976	Homo sapiens sortilin 1 (SORT1), mRNA [NM_002959]	A_24_P325520	6272	NM_002959	sortilin 1
SYTL1	8.93439	down	3.15937	0.598777	-2.56059	Homo sapiens synaptotagmin-like 1 (SYTL1), mRNA [NM_032872]	A_32_P217773	84958	NM_032872	synaptotagmin-like 1
PLK3	8.92349	down	3.15761	2.85966	-0.297948	Homo sapiens polo-like kinase 3 (Drosophila) (PLK3), mRNA [NM_004073]	A_23_P51646	1263	NM_004073	polo-like kinase 3 (Drosophila)
	8.90531	down	3.15467	1.02388	-2.13078	BE926212 RC5-BN0193-310800-034-A04 BN0193 Homo sapiens cDNA, mRNA sequence [BE926212]	A_24_P578437		BE926212
ITM2C	8.88622	down	3.15157	0.908597	-2.24297	Homo sapiens integral membrane protein 2C (ITM2C), transcript variant 1, mRNA [NM_030926]	A_24_P379820	81618	NM_030926	integral membrane protein 2C
NEIL1	8.8811	down	3.15074	2.33368	-0.817055	Homo sapiens nei endonuclease VIII-like 1 (E. coli) (NEIL1), mRNA [NM_024608]	A_23_P129157	79661	NM_024608	nei endonuclease VIII-like 1 (E. coli)
HLA-E	8.86668	down	3.14839	1.57832	-1.57008	Homo sapiens major histocompatibility complex, class I, E (HLA-E), mRNA [NM_005516]	A_23_P30848	3133	NM_005516	major histocompatibility complex, class I, E
FNBP1	8.8632	down	3.14783	0.387682	-2.76015	Homo sapiens formin binding protein 1 (FNBP1), mRNA [NM_015033]	A_24_P205130	23048	NM_015033	formin binding protein 1
	8.86309	down	3.14781	2.13433	-1.01348		A_32_P20300
	8.85942	down	3.14721	2.87847	-0.268747	Homo sapiens cDNA FLJ25506 fis, clone CBR05185. [AK098372]	A_24_P401916		AK098372
	8.85222	down	3.14604	1.86313	-1.28291	RST4288 Athersys RAGE Library Homo sapiens cDNA, mRNA sequence [BG185346]	A_32_P119869		BG185346
DUSP10	8.84993	down	3.14567	2.08972	-1.05595	Homo sapiens dual specificity phosphatase 10 (DUSP10), transcript variant 1, mRNA [NM_007207]	A_23_P51856	11221	NM_007207	dual specificity phosphatase 10
PLS3	8.84266	down	3.14448	0.613318	-2.53116	Homo sapiens plastin 3 (PLS3), transcript variant 1, mRNA [NM_005032]	A_23_P250607	5358	NM_005032	plastin 3
C9orf131	8.84221	down	3.14441	2.72917	-0.415241	Homo sapiens mRNA for FLJ00273 protein. [AK090398]	A_24_P144082	138724	AK090398	chromosome 9 open reading frame 131
C13orf18	8.84111	down	3.14423	3.13669	-0.0075415	Homo sapiens chromosome 13 open reading frame 18 (C13orf18), mRNA [NM_025113]	A_23_P53763	80183	NM_025113	chromosome 13 open reading frame 18
C1orf162	8.84028	down	3.14409	0.0840445	-3.06005	Homo sapiens chromosome 1 open reading frame 162 (C1orf162), mRNA [NM_174896]	A_32_P181166	128346	NM_174896	chromosome 1 open reading frame 162
CLEC4E	8.83841	down	3.14379	3.13409	-0.00969219	Homo sapiens C-type lectin domain family 4, member E (CLEC4E), mRNA [NM_014358]	A_24_P78531	26253	NM_014358	C-type lectin domain family 4, member E
CIITA	8.83054	down	3.1425	1.23191	-1.91059	Human clone CIITA-8 MHC class II transactivator CIITA mRNA, complete cds. [U18259]	A_23_P353478	4261	U18259	class II, major histocompatibility complex, transactivator
FLI1	8.82832	down	3.14214	0.35672	-2.78542	Homo sapiens Friend leukemia virus integration 1 (FLI1), transcript variant 1, mRNA [NM_002017]	A_24_P355649	2313	NM_002017	Friend leukemia virus integration 1
TP53INP1	8.8171	down	3.1403	2.50893	-0.631373	Homo sapiens tumor protein p53 inducible nuclear protein 1 (TP53INP1), transcript variant 1, mRNA [NM_033285]	A_23_P168882	94241	NM_033285	tumor protein p53 inducible nuclear protein 1
SCD5	8.81561	down	3.14006	0.707803	-2.43226	Homo sapiens stearoyl-CoA desaturase 5 (SCD5), transcript variant 1, mRNA [NM_001037582]	A_24_P385134	79966	NM_001037582	stearoyl-CoA desaturase 5
SLC30A4	8.80953	down	3.13907	1.62462	-1.51444	solute carrier family 30 (zinc transporter), member 4 [Source:HGNC Symbol;Acc:11015] [ENST00000261867]	A_32_P227870	7782	BC042520	solute carrier family 30 (zinc transporter), member 4
ZNF469	8.80141	down	3.13773	0.421325	-2.71641	Homo sapiens zinc finger protein 469 (ZNF469), mRNA [NM_001127464]	A_32_P116556	84627	NM_001127464	zinc finger protein 469
	8.79809	down	3.13719	1.40596	-1.73123	Homo sapiens cDNA clone IMAGE:5278089. [BC037919]	A_32_P47538		BC037919
KLF12	8.79256	down	3.13628	0.867309	-2.26897	Homo sapiens Kruppel-like factor 12 (KLF12), mRNA [NM_007249]	A_23_P354805	11278	NM_007249	Kruppel-like factor 12
TIE1	8.7918	down	3.13616	0.235467	-2.90069	Homo sapiens tyrosine kinase with immunoglobulin-like and EGF-like domains 1 (TIE1), mRNA [NM_005424]	A_23_P126416	7075	NM_005424	tyrosine kinase with immunoglobulin-like and EGF-like domains 1
ERMN	8.78522	down	3.13508	2.09843	-1.03665	Homo sapiens ermin, ERM-like protein (ERMN), transcript variant 2, mRNA [NM_020711]	A_23_P102017	57471	NM_020711	ermin, ERM-like protein
	8.78377	down	3.13484	1.64667	-1.48817	Homo sapiens cDNA FLJ26036 fis, clone PRS00145. [AK129547]	A_32_P194372		AK129547
	8.7824	down	3.13462	1.66675	-1.46786		A_24_P101771
	8.77961	down	3.13416	3.44518	0.31102	Homo sapiens cDNA FLJ12021 fis, clone HEMBB1001756. [AK022083]	A_24_P465847		AK022083
JUNB	8.77756	down	3.13382	3.45394	0.320122	Homo sapiens jun B proto-oncogene (JUNB), mRNA [NM_002229]	A_24_P241815	3726	NM_002229	jun B proto-oncogene
MIR155HG	8.77429	down	3.13328	1.23554	-1.89775	Homo sapiens MIR155 host gene (non-protein coding) (MIR155HG), non-coding RNA [NR_001458]	A_32_P108156	114614	NR_001458	MIR155 host gene (non-protein coding)
SOX4	8.77396	down	3.13323	1.27063	-1.8626	Homo sapiens SRY (sex determining region Y)-box 4 (SOX4), mRNA [NM_003107]	A_24_P911676	6659	NM_003107	SRY (sex determining region Y)-box 4
DTX1	8.7731	down	3.13309	2.00751	-1.12558	Homo sapiens deltex homolog 1 (Drosophila) (DTX1), mRNA [NM_004416]	A_24_P290751	1840	NM_004416	deltex homolog 1 (Drosophila)
	8.76753	down	3.13217	1.41307	-1.7191	Homo sapiens cDNA FLJ11508 fis, clone HEMBA1002162. [AK021570]	A_32_P58201		AK021570
TRAF5	8.75735	down	3.13049	1.20565	-1.92484	Homo sapiens TNF receptor-associated factor 5 (TRAF5), transcript variant 1, mRNA [NM_004619]	A_23_P201731	7188	NM_004619	TNF receptor-associated factor 5
SLC45A3	8.75085	down	3.12942	0.451545	-2.67788	Homo sapiens solute carrier family 45, member 3 (SLC45A3), mRNA [NM_033102]	A_24_P208345	85414	NM_033102	solute carrier family 45, member 3
ARHGAP20	8.74177	down	3.12793	1.61228	-1.51564	Homo sapiens Rho GTPase activating protein 20 (ARHGAP20), mRNA [NM_020809]	A_23_P422933	57569	NM_020809	Rho GTPase activating protein 20
GALNT3	8.74098	down	3.12779	-0.385245	-3.51304	Homo sapiens UDP-N-acetyl-alpha-D-galactosamine:polypeptide N-acetylgalactosaminyltransferase 3 (GalNAc-T3) (GALNT3), mRNA [NM_004482]	A_24_P114249	2591	NM_004482	UDP-N-acetyl-alpha-D-galactosamine:polypeptide N-acetylgalactosaminyltransferase 3 (GalNAc-T3)
HIST1H3F	8.7402	down	3.12767	3.4526	0.324932	Homo sapiens histone cluster 1, H3f, mRNA (cDNA clone IMAGE:3162462), with apparent retained intron. [BC062305]	A_24_P97914	8968	BC062305	histone cluster 1, H3f
CCNL1	8.72752	down	3.12557	2.80172	-0.323854	Homo sapiens cyclin L1 (CCNL1), mRNA [NM_020307]	A_24_P337058	57018	NM_020307	cyclin L1
KLHDC9	8.72682	down	3.12546	2.13089	-0.99457	Homo sapiens kelch domain containing 9 (KLHDC9), transcript variant 2, mRNA [NM_001007255]	A_23_P86100	126823	NM_001007255	kelch domain containing 9
MMP28	8.7167	down	3.12378	2.44833	-0.675449	Homo sapiens matrix metallopeptidase 28 (MMP28), transcript variant 1, mRNA [NM_024302]	A_23_P26890	79148	NM_024302	matrix metallopeptidase 28
CDKN1C	8.7114	down	3.1229	1.05281	-2.0701	Homo sapiens cyclin-dependent kinase inhibitor 1C (p57, Kip2) (CDKN1C), transcript variant 1, mRNA [NM_000076]	A_23_P428129	1028	NM_000076	cyclin-dependent kinase inhibitor 1C (p57, Kip2)
	8.68196	down	3.11802	0.316456	-2.80157	full-length cDNA clone CS0DI069YN16 of Placenta Cot 25-normalized of Homo sapiens (human). [CR625615]	A_32_P83434		CR625615
	8.68046	down	3.11777	1.50833	-1.60944	AW946823 RC2-ET0022-080500-012-b10 ET0022 Homo sapiens cDNA, mRNA sequence [AW946823]	A_32_P96752		AW946823
CMAH	8.68	down	3.11769	3.0927	-0.024995	Homo sapiens cytidine monophosphate-N-acetylneuraminic acid hydroxylase (CMP-N-acetylneuraminate monooxygenase) pseudogene, mRNA (cDNA clone IMAGE:4692226). [BC022302]	A_23_P306511	8418	BC022302	cytidine monophosphate-N-acetylneuraminic acid hydroxylase (CMP-N-acetylneuraminate monooxygenase) pseudogene
	8.67766	down	3.11731	2.98413	-0.13318		A_32_P97373
FAM169A	8.6726	down	3.11646	0.476124	-2.64034	Homo sapiens family with sequence similarity 169, member A (FAM169A), mRNA [NM_015566]	A_32_P84242	26049	NM_015566	family with sequence similarity 169, member A
CHRM3	8.6649	down	3.11518	2.23618	-0.879007	Homo sapiens cholinergic receptor, muscarinic 3 (CHRM3), mRNA [NM_000740]	A_24_P25137	1131	NM_000740	cholinergic receptor, muscarinic 3
C5orf39	8.6645	down	3.11512	2.20788	-0.907234	Homo sapiens chromosome 5 open reading frame 39 (C5orf39), mRNA [NM_001014279]	A_23_P431591	389289	NM_001014279	chromosome 5 open reading frame 39
FLJ40712	8.66238	down	3.11476	1.29745	-1.81731	Homo sapiens cDNA FLJ40712 fis, clone THYMU2027249. [AK098031]	A_24_P187874	401044	AK098031	FLJ40712 protein
LOC100128288	8.66111	down	3.11455	1.94598	-1.16857	Homo sapiens hypothetical protein LOC100128288 (LOC100128288), non-coding RNA [NR_024447]	A_24_P256415	100128288	NR_024447	hypothetical protein LOC100128288
DSE	8.65575	down	3.11366	0.946011	-2.16765	Homo sapiens dermatan sulfate epimerase (DSE), transcript variant 1, mRNA [NM_013352]	A_23_P19226	29940	NM_013352	dermatan sulfate epimerase
LPAR2	8.64347	down	3.11161	1.53889	-1.57272	Homo sapiens lysophosphatidic acid receptor 2 (LPAR2), mRNA [NM_004720]	A_23_P101829	9170	NM_004720	lysophosphatidic acid receptor 2
FPR1	8.63284	down	3.10984	2.84737	-0.262469	Homo sapiens formyl peptide receptor 1 (FPR1), mRNA [NM_002029]	A_23_P38795	2357	NM_002029	formyl peptide receptor 1
FNBP1	8.62492	down	3.10851	0.75732	-2.35119	Homo sapiens cDNA FLJ10754 fis, clone NT2RP3004544, highly similar to Homo sapiens mRNA for KIAA0554 protein. [AK001616]	A_23_P32249	23048	AK001616	formin binding protein 1
C17orf67	8.61977	down	3.10765	1.22717	-1.88047	Homo sapiens chromosome 17 open reading frame 67 (C17orf67), mRNA [NM_001085430]	A_24_P712562	339210	NM_001085430	chromosome 17 open reading frame 67
	8.61777	down	3.10731	1.34063	-1.76669	full-length cDNA clone CS0DF021YI14 of Fetal brain of Homo sapiens (human). [CR620599]	A_32_P88349		CR620599
GNL1	8.61461	down	3.10678	2.91256	-0.194221	Homo sapiens guanine nucleotide binding protein-like 1 (GNL1), mRNA [NM_005275]	A_24_P393679	2794	NM_005275	guanine nucleotide binding protein-like 1
TMEM187	8.61423	down	3.10672	2.03016	-1.07657	Homo sapiens transmembrane protein 187 (TMEM187), mRNA [NM_003492]	A_23_P85180	8269	NM_003492	transmembrane protein 187
AEBP1	8.61127	down	3.10623	1.1337	-1.97252	Homo sapiens AE binding protein 1 (AEBP1), mRNA [NM_001129]	A_23_P145916	165	NM_001129	AE binding protein 1
THSD7A	8.60763	down	3.10562	1.61262	-1.493	Homo sapiens thrombospondin, type I, domain containing 7A (THSD7A), mRNA [NM_015204]	A_24_P400324	221981	NM_015204	thrombospondin, type I, domain containing 7A
HLA-J	8.60619	down	3.10537	1.44516	-1.66022	Homo sapiens major histocompatibility complex, class I, J (pseudogene) (HLA-J), non-coding RNA [NR_024240]	A_24_P418044	3137	NR_024240	major histocompatibility complex, class I, J (pseudogene)
	8.59801	down	3.104	1.48086	-1.62315	AC009978 T23E18.3 {Arabidopsis thaliana} (exp=0; wgp=1; cg=0), partial (7%) [THC2713067]	A_32_P61975
MGC50722	8.59294	down	3.10315	1.90214	-1.20101	Homo sapiens hypothetical MGC50722 (MGC50722), mRNA [NM_203348]	A_24_P912048	399693	NM_203348	hypothetical MGC50722
HRK	8.57757	down	3.10057	3.09454	-0.0060269	Homo sapiens harakiri, BCL2 interacting protein (contains only BH3 domain) (HRK), mRNA [NM_003806]	A_23_P25194	8739	NM_003806	harakiri, BCL2 interacting protein (contains only BH3 domain)
HIST1H2BF	8.57635	down	3.10036	3.12043	0.0200647	Homo sapiens histone cluster 1, H2bf (HIST1H2BF), mRNA [NM_003522]	A_23_P42178	8343	NM_003522	histone cluster 1, H2bf
FNDC3A	8.56196	down	3.09794	3.19602	0.0980815	Homo sapiens cDNA FLJ31509 fis, clone NT2RI1000016. [AK056071]	A_24_P409126	22862	AK056071	fibronectin type III domain containing 3A
RHOXF1	8.55117	down	3.09612	1.93966	-1.15646	Homo sapiens Rhox homeobox family, member 1 (RHOXF1), mRNA [NM_139282]	A_23_P85082	158800	NM_139282	Rhox homeobox family, member 1
TIMM17B	8.5491	down	3.09577	2.52103	-0.574744	Homo sapiens translocase of inner mitochondrial membrane 17 homolog B (yeast), mRNA (cDNA clone IMAGE:4696481), partial cds. [BC029446]	A_24_P926648	10245	BC029446	translocase of inner mitochondrial membrane 17 homolog B (yeast)
MEI1	8.54445	down	3.09499	1.08814	-2.00685	Homo sapiens meiosis inhibitor 1 (MEI1), mRNA [NM_152513]	A_23_P211561	150365	NM_152513	meiosis inhibitor 1
MS4A7	8.54105	down	3.09441	-0.0845571	-3.17897	Homo sapiens membrane-spanning 4-domains, subfamily A, member 7 (MS4A7), transcript variant 1, mRNA [NM_021201]	A_23_P203351	58475	NM_021201	membrane-spanning 4-domains, subfamily A, member 7
PLXNB2	8.54089	down	3.09439	1.55091	-1.54348	Homo sapiens plexin B2 (PLXNB2), mRNA [NM_012401]	A_32_P48397	23654	NM_012401	plexin B2
	8.53604	down	3.09357	2.55795	-0.535616		A_32_P91328
ANTXR2	8.53243	down	3.09296	2.03264	-1.06031	Homo sapiens anthrax toxin receptor 2 (ANTXR2), transcript variant 1, mRNA [NM_058172]	A_24_P345846	118429	NM_058172	anthrax toxin receptor 2
FGF13	8.53139	down	3.09278	0.157944	-2.93484	Homo sapiens fibroblast growth factor 13 (FGF13), transcript variant 1, mRNA [NM_004114]	A_23_P217319	2258	NM_004114	fibroblast growth factor 13
HSH2D	8.52968	down	3.09249	0.699321	-2.39317	Homo sapiens hematopoietic SH2 domain containing (HSH2D), mRNA [NM_032855]	A_23_P153372	84941	NM_032855	hematopoietic SH2 domain containing
RASSF4	8.52738	down	3.0921	0.415817	-2.67629	Homo sapiens Ras association (RalGDS/AF-6) domain family member 4 (RASSF4), mRNA [NM_032023]	A_23_P75260	83937	NM_032023	Ras association (RalGDS/AF-6) domain family member 4
SMAD3	8.52702	down	3.09204	1.57896	-1.51308	Homo sapiens mad protein homolog (hMAD-3) mRNA, complete cds. [U68019]	A_23_P359091	4088	U68019	SMAD family member 3
SPP1	8.51536	down	3.09007	0.812675	-2.27739	Homo sapiens secreted phosphoprotein 1 (SPP1), transcript variant 1, mRNA [NM_001040058]	A_23_P7313	6696	NM_001040058	secreted phosphoprotein 1
AMZ1	8.50954	down	3.08908	-0.515246	-3.60433	Homo sapiens archaelysin family metallopeptidase 1 (AMZ1), mRNA [NM_133463]	A_24_P383649	155185	NM_133463	archaelysin family metallopeptidase 1
FAM176B	8.50492	down	3.0883	0.287067	-2.80123	Homo sapiens family with sequence similarity 176, member B (FAM176B), mRNA [NM_018166]	A_23_P62831	55194	NM_018166	family with sequence similarity 176, member B
MPP3	8.50184	down	3.08778	1.74862	-1.33916	Homo sapiens membrane protein, palmitoylated 3 (MAGUK p55 subfamily member 3) (MPP3), transcript variant 1, mRNA [NM_001932]	A_23_P141345	4356	NM_001932	membrane protein, palmitoylated 3 (MAGUK p55 subfamily member 3)
MDGA1	8.49715	down	3.08698	0.586635	-2.50034	Homo sapiens MAM domain containing glycosylphosphatidylinositol anchor 1 (MDGA1), mRNA [NM_153487]	A_23_P310460	266727	NM_153487	MAM domain containing glycosylphosphatidylinositol anchor 1
C2CD3	8.49161	down	3.08604	3.64907	0.563031	Homo sapiens C2 calcium-dependent domain containing 3 (C2CD3), mRNA [NM_015531]	A_24_P927325	26005	NM_015531	C2 calcium-dependent domain containing 3
GPR21	8.47949	down	3.08398	1.87468	-1.2093	Homo sapiens G protein-coupled receptor 21 (GPR21), mRNA [NM_005294]	A_23_P135219	2844	NM_005294	G protein-coupled receptor 21
ITM2C	8.47337	down	3.08294	0.41521	-2.66773	Homo sapiens integral membrane protein 2C (ITM2C), transcript variant 1, mRNA [NM_030926]	A_24_P402690	81618	NM_030926	integral membrane protein 2C
ANGPT1	8.47202	down	3.08271	0.758027	-2.32468	Homo sapiens angiopoietin 1, mRNA (cDNA clone IMAGE:4805448), complete cds. [BC029406]	A_23_P431900	284	BC029406	angiopoietin 1
	8.46837	down	3.08208	2.07809	-1.004	Homo sapiens cDNA clone IMAGE:4822684. [BC033528]	A_24_P573514		BC033528
HIST1H2BE	8.45063	down	3.07906	3.13885	0.0597928	Homo sapiens histone cluster 1, H2be (HIST1H2BE), mRNA [NM_003523]	A_23_P30776	8344	NM_003523	histone cluster 1, H2be
UNQ6228	8.44996	down	3.07894	1.73234	-1.3466	Homo sapiens clone DNA166629 MRSS6228 (UNQ6228) mRNA, complete cds. [AY358248]	A_24_P935682	100131541	AY358248	hypothetical LOC100131541
GABARAPL1	8.4412	down	3.07745	2.49154	-0.58591	Homo sapiens GABA(A) receptor-associated protein like 1 (GABARAPL1), mRNA [NM_031412]	A_23_P162640	23710	NM_031412	GABA(A) receptor-associated protein like 1
	8.43945	down	3.07715	1.01475	-2.0624	602638586F1 NIH_MGC_48 Homo sapiens cDNA clone IMAGE:4766349 5', mRNA sequence [BG686022]	A_32_P175979		BG686022
PTPRE	8.43831	down	3.07695	0.892942	-2.18401	Homo sapiens protein tyrosine phosphatase, receptor type, E (PTPRE), transcript variant 1, mRNA [NM_006504]	A_24_P213503	5791	NM_006504	protein tyrosine phosphatase, receptor type, E
	8.43627	down	3.0766	2.35373	-0.722873		A_23_P64962
COBLL1	8.43203	down	3.07588	2.67919	-0.396694	Homo sapiens COBL-like 1, mRNA (cDNA clone IMAGE:3951455), complete cds. [BC006264]	A_24_P915926	22837	BC006264	COBL-like 1
	8.43196	down	3.07587	2.62463	-0.451238	UI-H-EI1-ayv-o-09-0-UI.s1 NCI_CGAP_EI1 Homo sapiens cDNA clone IMAGE:5844320 3', mRNA sequence [BQ002790]	A_32_P201976		BQ002790
	8.42837	down	3.07525	2.9853	-0.0899506		A_32_P6972
EGR2	8.42389	down	3.07449	3.59748	0.522992	Homo sapiens early growth response 2 (EGR2), transcript variant 1, mRNA [NM_000399]	A_23_P46936	1959	NM_000399	early growth response 2
CA5B	8.42336	down	3.0744	1.92913	-1.14526	Homo sapiens carbonic anhydrase VB, mitochondrial (CA5B), nuclear gene encoding mitochondrial protein, mRNA [NM_007220]	A_24_P941268	11238	NM_007220	carbonic anhydrase VB, mitochondrial
	8.41533	down	3.07302	1.50607	-1.56695		A_32_P139260
DUSP10	8.41029	down	3.07216	1.82583	-1.24633	Homo sapiens dual specificity phosphatase 10 (DUSP10), transcript variant 1, mRNA [NM_007207]	A_24_P182494	11221	NM_007207	dual specificity phosphatase 10
GPRC5C	8.40702	down	3.07159	0.629323	-2.44227	Homo sapiens G protein-coupled receptor, family C, group 5, member C (GPRC5C), transcript variant 1, mRNA [NM_022036]	A_23_P38167	55890	NM_022036	G protein-coupled receptor, family C, group 5, member C
	8.40415	down	3.0711	1.31769	-1.75341		A_32_P67303
	8.40126	down	3.07061	3.02478	-0.0458242	Homo sapiens mRNA for FLJ00291 protein. [AK090405]	A_24_P932648		AK090405
	8.39673	down	3.06983	1.3498	-1.72003	Homo sapiens cDNA FLJ35149 fis, clone PLACE6010485. [AK092468]	A_32_P46404		AK092468
CTSO	8.39025	down	3.06871	0.965022	-2.10369	Homo sapiens cathepsin O (CTSO), mRNA [NM_001334]	A_23_P110175	1519	NM_001334	cathepsin O
ITIH4	8.37995	down	3.06694	1.30715	-1.75979	Homo sapiens inter-alpha (globulin) inhibitor H4 (plasma Kallikrein-sensitive glycoprotein) (ITIH4), transcript variant 1, mRNA [NM_002218]	A_23_P109881	3700	NM_002218	inter-alpha (globulin) inhibitor H4 (plasma Kallikrein-sensitive glycoprotein)
	8.37221	down	3.06561	3.0144	-0.0512073		A_32_P149467
IER2	8.36911	down	3.06507	2.7609	-0.304171	Homo sapiens immediate early response 2 (IER2), mRNA [NM_004907]	A_32_P36235	9592	NM_004907	immediate early response 2
NCRNA00085	8.36908	down	3.06507	1.50738	-1.55768	Homo sapiens non-protein coding RNA 85 (NCRNA00085), non-coding RNA [NR_024330]	A_24_P127564	147650	NR_024330	non-protein coding RNA 85
STOML3	8.36732	down	3.06477	3.04088	-0.0238851	Homo sapiens stomatin (EPB72)-like 3 (STOML3), transcript variant 1, mRNA [NM_145286]	A_23_P357983	161003	NM_145286	stomatin (EPB72)-like 3
GLT1D1	8.35492	down	3.06263	3.0321	-0.0305243	Homo sapiens glycosyltransferase 1 domain containing 1 (GLT1D1), mRNA [NM_144669]	A_32_P19294	144423	NM_144669	glycosyltransferase 1 domain containing 1
HDAC5	8.35281	down	3.06226	1.0187	-2.04357	Homo sapiens histone deacetylase 5 (HDAC5), transcript variant 3, mRNA [NM_001015053]	A_23_P26916	10014	NM_001015053	histone deacetylase 5
KIAA0125	8.34838	down	3.0615	1.71833	-1.34317	Homo sapiens KIAA0125 (KIAA0125), non-coding RNA [NR_026800]	A_23_P140190	9834	NR_026800	KIAA0125
C1orf162	8.34434	down	3.0608	0.158736	-2.90206	Homo sapiens chromosome 1 open reading frame 162 (C1orf162), mRNA [NM_174896]	A_23_P412562	128346	NM_174896	chromosome 1 open reading frame 162
LRRC37A4	8.34424	down	3.06078	0.844236	-2.21654	Homo sapiens leucine rich repeat containing 37, member A4 (pseudogene) (LRRC37A4), non-coding RNA [NR_002940]	A_23_P4101	55073	NR_002940	leucine rich repeat containing 37, member A4 (pseudogene)
GIMAP4	8.32978	down	3.05828	3.06434	0.00605861	Homo sapiens GTPase, IMAP family member 4 (GIMAP4), mRNA [NM_018326]	A_24_P209455	55303	NM_018326	GTPase, IMAP family member 4
TRPS1	8.32893	down	3.05813	1.25016	-1.80797	Homo sapiens trichorhinophalangeal syndrome I (TRPS1), mRNA [NM_014112]	A_23_P134755	7227	NM_014112	trichorhinophalangeal syndrome I
CAPS	8.30814	down	3.05453	1.86602	-1.1885	Homo sapiens calcyphosine (CAPS), transcript variant 1, mRNA [NM_004058]	A_23_P78958	828	NM_004058	calcyphosine
UST	8.30414	down	3.05383	2.29121	-0.762623	Homo sapiens uronyl-2-sulfotransferase (UST), mRNA [NM_005715]	A_23_P314145	10090	NM_005715	uronyl-2-sulfotransferase
	8.30197	down	3.05345	1.52271	-1.53074	Homo sapiens cDNA clone IMAGE:5267797. [BC040577]	A_32_P86705		BC040577
ZBTB20	8.29201	down	3.05172	1.43116	-1.62057	Homo sapiens zinc finger and BTB domain containing 20 (ZBTB20), transcript variant 2, mRNA [NM_015642]	A_23_P40866	26137	NM_015642	zinc finger and BTB domain containing 20
	8.28237	down	3.05004	2.62674	-0.4233		A_32_P125984
GBP3	8.27711	down	3.04913	1.22179	-1.82733	Homo sapiens guanylate binding protein 3 (GBP3), mRNA [NM_018284]	A_23_P51487	2635	NM_018284	guanylate binding protein 3
AIF1	8.2771	down	3.04913	0.231274	-2.81785	Homo sapiens allograft inflammatory factor 1 (AIF1), transcript variant 2, mRNA [NM_004847]	A_23_P214627	199	NM_004847	allograft inflammatory factor 1
C5orf56	8.27645	down	3.04901	1.4639	-1.58511	Homo sapiens cDNA: FLJ21568 fis, clone COL06492. [AK025221]	A_24_P829156	441108	AK025221	chromosome 5 open reading frame 56
NKX2-1	8.26683	down	3.04733	1.13552	-1.91182	Homo sapiens NK2 homeobox 1 (NKX2-1), transcript variant 2, mRNA [NM_003317]	A_24_P184692	7080	NM_003317	NK2 homeobox 1
PTPRE	8.25836	down	3.04586	0.806489	-2.23937	Homo sapiens protein tyrosine phosphatase, receptor type, E (PTPRE), transcript variant 1, mRNA [NM_006504]	A_23_P138495	5791	NM_006504	protein tyrosine phosphatase, receptor type, E
TAGAP	8.25597	down	3.04544	1.5188	-1.52664	Homo sapiens T-cell activation RhoGTPase activating protein (TAGAP), transcript variant 2, mRNA [NM_054114]	A_23_P253145	117289	NM_054114	T-cell activation RhoGTPase activating protein
PRO2852	8.2507	down	3.04452	2.57151	-0.473008	Homo sapiens clone FLC0578 PRO2852 mRNA, complete cds. [AF130079]	A_23_P350879	114224	AF130079	hypothetical protein PRO2852
LIMCH1	8.24597	down	3.04369	1.74857	-1.29512	Homo sapiens LIM and calponin homology domains 1 (LIMCH1), transcript variant 1, mRNA [NM_014988]	A_23_P83403	22998	NM_014988	LIM and calponin homology domains 1
RAB11FIP4	8.24149	down	3.0429	1.93403	-1.10888	Homo sapiens RAB11 family interacting protein 4 (class II) (RAB11FIP4), mRNA [NM_032932]	A_23_P27023	84440	NM_032932	RAB11 family interacting protein 4 (class II)
HGSNAT	8.23527	down	3.04182	1.93152	-1.11029	Homo sapiens heparan-alpha-glucosaminide N-acetyltransferase (HGSNAT), mRNA [NM_152419]	A_24_P16378	138050	NM_152419	heparan-alpha-glucosaminide N-acetyltransferase
	8.23391	down	3.04158	1.12921	-1.91237	Homo sapiens cDNA FLJ34585 fis, clone KIDNE2008758. [AK091904]	A_32_P157465		AK091904
PECAM1	8.2318	down	3.04121	0.148015	-2.89319	Homo sapiens platelet/endothelial cell adhesion molecule (PECAM1), mRNA [NM_000442]	A_23_P252471	5175	NM_000442	platelet/endothelial cell adhesion molecule
TMSB4X	8.23097	down	3.04106	1.52817	-1.5129	thymosin beta 4, X-linked [Source:HGNC Symbol;Acc:11881] [ENST00000380635]	A_23_P217763	7114	AK055976	thymosin beta 4, X-linked
IKZF2	8.22899	down	3.04072	0.513264	-2.52745	Homo sapiens IKAROS family zinc finger 2 (Helios) (IKZF2), transcript variant 2, mRNA [NM_001079526]	A_32_P114284	22807	NM_001079526	IKAROS family zinc finger 2 (Helios)
IER2	8.22568	down	3.04014	2.90468	-0.135452	Homo sapiens immediate early response 2 (IER2), mRNA [NM_004907]	A_23_P153905	9592	NM_004907	immediate early response 2
ACY3	8.2157	down	3.03838	0.856237	-2.18215	Homo sapiens aspartoacylase (aminocyclase) 3 (ACY3), mRNA [NM_080658]	A_23_P47102	91703	NM_080658	aspartoacylase (aminocyclase) 3
GVIN1	8.2017	down	3.03592	1.3613	-1.67463	Homo sapiens GTPase, very large interferon inducible 1 (GVIN1), non-coding RNA [NR_003945]	A_23_P75850	387751	NR_003945	GTPase, very large interferon inducible 1
H1F0	8.19959	down	3.03555	1.72167	-1.31388	Homo sapiens H1 histone family, member 0 (H1F0), mRNA [NM_005318]	A_23_P29257	3005	NM_005318	H1 histone family, member 0
MS4A6A	8.19693	down	3.03508	0.945219	-2.08986	Homo sapiens membrane-spanning 4-domains, subfamily A, member 6A (MS4A6A), transcript variant 1, mRNA [NM_152852]	A_23_P203376	64231	NM_152852	membrane-spanning 4-domains, subfamily A, member 6A
PDLIM2	8.18205	down	3.03246	1.55506	-1.4774	Homo sapiens cDNA FLJ31020 fis, clone HLUNG2000363. [AK055582]	A_24_P290609	64236	AK055582	PDZ and LIM domain 2 (mystique)
SLC16A6	8.18082	down	3.03225	1.4051	-1.62715	Homo sapiens solute carrier family 16, member 6 (monocarboxylic acid transporter 7) (SLC16A6), mRNA [NM_004694]	A_24_P731648	9120	NM_004694	solute carrier family 16, member 6 (monocarboxylic acid transporter 7)
	8.17953	down	3.03202	0.684475	-2.34754	Homo sapiens cDNA FLJ27134 fis, clone SPL08315. [AK130644]	A_23_P106412		AK130644
AHNAK	8.16948	down	3.03024	1.65006	-1.38018	Homo sapiens AHNAK nucleoprotein (AHNAK), transcript variant 1, mRNA [NM_001620]	A_24_P943393	79026	NM_001620	AHNAK nucleoprotein
	8.1546	down	3.02761	2.01117	-1.01645	DB160230 THYMU3 Homo sapiens cDNA clone THYMU3040283 5', mRNA sequence [DB160230]	A_32_P143700		DB160230
ARID5B	8.14364	down	3.02567	2.50628	-0.519391	Homo sapiens AT rich interactive domain 5B (MRF1-like) (ARID5B), mRNA [NM_032199]	A_23_P97871	84159	NM_032199	AT rich interactive domain 5B (MRF1-like)
NLRP1	8.14063	down	3.02514	1.66893	-1.35622	Homo sapiens NLR family, pyrin domain containing 1 (NLRP1), transcript variant 1, mRNA [NM_033004]	A_23_P89550	22861	NM_033004	NLR family, pyrin domain containing 1
	8.1284	down	3.02297	2.55148	-0.471491	structural maintenance of chromosomes flexible hinge domain containing 1 [Source:HGNC Symbol;Acc:29090] [ENST00000359193]	A_24_P414658		L19778
APOL6	8.12099	down	3.02166	1.29216	-1.7295	Homo sapiens apolipoprotein L, 6 (APOL6), mRNA [NM_030641]	A_24_P7594	80830	NM_030641	apolipoprotein L, 6
ADCY4	8.10873	down	3.01948	1.79742	-1.22205	Homo sapiens adenylate cyclase 4 (ADCY4), mRNA [NM_139247]	A_23_P381261	196883	NM_139247	adenylate cyclase 4
CAPS	8.10808	down	3.01936	1.56951	-1.44985	Homo sapiens calcyphosine (CAPS), transcript variant 1, mRNA [NM_004058]	A_24_P313993	828	NM_004058	calcyphosine
SEPP1	8.10442	down	3.01871	0.665172	-2.35354	Homo sapiens selenoprotein P, plasma, 1 (SEPP1), transcript variant 1, mRNA [NM_005410]	A_23_P121926	6414	NM_005410	selenoprotein P, plasma, 1
	8.10437	down	3.0187	2.10297	-0.915733	ALU2_HUMAN (P39189) Alu subfamily SB sequence contamination warning entry, partial (13%) [THC2543840]	A_24_P653354
CSF2RA	8.09801	down	3.01757	-0.0671774	-3.08474	Homo sapiens colony stimulating factor 2 receptor, alpha, low-affinity (granulocyte-macrophage) (CSF2RA), transcript variant 4, mRNA [NM_172247]	A_23_P136173	1438	NM_172247	colony stimulating factor 2 receptor, alpha, low-affinity (granulocyte-macrophage)
HLA-DQB1	8.09087	down	3.01629	1.16905	-1.84725	Homo sapiens cDNA FLJ59004 complete cds, highly similar to HLA class II histocompatibility antigen, DQ(1)beta chain precursor. [AK304543]	A_23_P8108	3119	AK304543	major histocompatibility complex, class II, DQ beta 1
	8.09059	down	3.01624	0.461769	-2.55448		A_32_P93736
SAMD4A	8.08241	down	3.01479	1.41436	-1.60043	Homo sapiens sterile alpha motif domain containing 4A (SAMD4A), transcript variant 1, mRNA [NM_015589]	A_23_P335661	23034	NM_015589	sterile alpha motif domain containing 4A
HCP5	8.07948	down	3.01426	1.92222	-1.09205	Homo sapiens HLA complex P5 (HCP5), mRNA [NM_006674]	A_32_P85500	10866	NM_006674	HLA complex P5
KRAS	8.07467	down	3.0134	2.92913	-0.0842704	Homo sapiens v-Ki-ras2 Kirsten rat sarcoma viral oncogene homolog, mRNA (cDNA clone IMAGE:5301134). [BC029545]	A_24_P927287	3845	BC029545	v-Ki-ras2 Kirsten rat sarcoma viral oncogene homolog
ANGPT1	8.07439	down	3.01335	0.455186	-2.55817	Homo sapiens angiopoietin 1 (ANGPT1), mRNA [NM_001146]	A_23_P216023	284	NM_001146	angiopoietin 1
TNFAIP3	8.06587	down	3.01183	2.9477	-0.0641311	Homo sapiens tumor necrosis factor, alpha-induced protein 3 (TNFAIP3), mRNA [NM_006290]	A_24_P166527	7128	NM_006290	tumor necrosis factor, alpha-induced protein 3
HLA-A	8.05797	down	3.01042	1.23929	-1.77113	Homo sapiens major histocompatibility complex, class I, A (HLA-A), mRNA [NM_002116]	A_24_P376483	3105	NM_002116	major histocompatibility complex, class I, A
SERTAD2	8.05569	down	3.01001	2.80741	-0.202594	Homo sapiens SERTA domain containing 2 (SERTAD2), mRNA [NM_014755]	A_23_P56949	9792	NM_014755	SERTA domain containing 2
CD109	8.05263	down	3.00946	0.194618	-2.81484	Homo sapiens CD109 molecule (CD109), transcript variant 1, mRNA [NM_133493]	A_23_P331928	135228	NM_133493	CD109 molecule
OAS2	8.0449	down	3.00808	0.611631	-2.39644	Homo sapiens 2'-5'-oligoadenylate synthetase 2, 69/71kDa (OAS2), transcript variant 1, mRNA [NM_016817]	A_24_P343929	4939	NM_016817	2'-5'-oligoadenylate synthetase 2, 69/71kDa
C1orf113	8.03609	down	3.00649	2.47788	-0.528615	Homo sapiens cDNA FLJ31897 fis, clone NT2RP7004080, weakly similar to CELL SURFACE GLYCOPROTEIN 1 PRECURSOR. [AK056459]	A_23_P307536	79729	AK056459	chromosome 1 open reading frame 113
KIAA1377	8.03102	down	3.00558	2.53062	-0.474965	Homo sapiens KIAA1377 (KIAA1377), mRNA [NM_020802]	A_32_P140475	57562	NM_020802	KIAA1377
PABPC1L	8.03043	down	3.00548	1.51721	-1.48826	Homo sapiens poly(A) binding protein, cytoplasmic 1-like, mRNA (cDNA clone IMAGE:30364543). [BC068104]	A_23_P309599	80336	BC068104	poly(A) binding protein, cytoplasmic 1-like
ATL1	8.02812	down	3.00506	1.05667	-1.94839	Homo sapiens atlastin GTPase 1 (ATL1), transcript variant 2, mRNA [NM_181598]	A_23_P88351	51062	NM_181598	atlastin GTPase 1
	8.02592	down	3.00467	0.784392	-2.22028	602658119F1 NCI_CGAP_Skn3 Homo sapiens cDNA clone IMAGE:4800772 5', mRNA sequence [BG695979]	A_32_P71744		BG695979
NCOA7	8.02253	down	3.00406	2.16371	-0.840342	Homo sapiens nuclear receptor coactivator 7 (NCOA7), transcript variant 1, mRNA [NM_181782]	A_24_P12435	135112	NM_181782	nuclear receptor coactivator 7
C17orf91	8.02103	down	3.00379	2.85022	-0.153564	Homo sapiens chromosome 17 open reading frame 91 (C17orf91), transcript variant 1, non-coding RNA [NR_028502]	A_23_P49610	84981	NR_028502	chromosome 17 open reading frame 91
AKAP13	8.02075	down	3.00374	1.50643	-1.49731	Homo sapiens A kinase (PRKA) anchor protein 13 (AKAP13), transcript variant 1, mRNA [NM_006738]	A_23_P137276	11214	NM_006738	A kinase (PRKA) anchor protein 13
LRRC16A	8.01096	down	3.00197	0.245337	-2.75664	Homo sapiens leucine rich repeat containing 16A (LRRC16A), transcript variant 1, mRNA [NM_017640]	A_23_P19369	55604	NM_017640	leucine rich repeat containing 16A
OLFML2A	8.0007	down	3.00013	-0.533147	-3.53327	Homo sapiens olfactomedin-like 2A (OLFML2A), mRNA [NM_182487]	A_24_P220485	169611	NM_182487	olfactomedin-like 2A
	8.00033	down	3.00006	0.678343	-2.32172	Q3C9X1_9CLOT (Q3C9X1) Cobalt transport protein, partial (5%) [THC2661496]	A_32_P215866
IL11RA	7.98731	down	2.99771	2.03915	-0.958558	Homo sapiens interleukin 11 receptor, alpha (IL11RA), transcript variant 1, mRNA [NM_004512]	A_23_P83277	3590	NM_004512	interleukin 11 receptor, alpha
RASD1	7.98372	down	2.99706	2.88689	-0.110171	Homo sapiens RAS, dexamethasone-induced 1 (RASD1), mRNA [NM_016084]	A_23_P118392	51655	NM_016084	RAS, dexamethasone-induced 1
CCDC146	7.98283	down	2.9969	1.22262	-1.77428	Homo sapiens coiled-coil domain containing 146 (CCDC146), mRNA [NM_020879]	A_23_P168771	57639	NM_020879	coiled-coil domain containing 146
ZNF853	7.98101	down	2.99657	1.4047	-1.59187	Homo sapiens zinc finger protein 853 (ZNF853), mRNA [NM_017560]	A_32_P6408	54753	NM_017560	zinc finger protein 853
HIST1H2BL	7.97577	down	2.99562	2.94306	-0.0525653	Homo sapiens histone cluster 1, H2bl (HIST1H2BL), mRNA [NM_003519]	A_23_P8013	8340	NM_003519	histone cluster 1, H2bl
	7.96757	down	2.99414	2.97416	-0.0199772	Sequence 1351 from Patent EP1308459. [AX747826]	A_24_P51375		AX747826
KLF7	7.96575	down	2.99381	1.54665	-1.44716	Homo sapiens Kruppel-like factor 7 (ubiquitous) (KLF7), mRNA [NM_003709]	A_23_P67980	8609	NM_003709	Kruppel-like factor 7 (ubiquitous)
IGHA2	7.95902	down	2.99259	2.51158	-0.481007	Homo sapiens mRNA; cDNA DKFZp686O16217 (from clone DKFZp686O16217). [BX640710]	A_32_P190951	3494	BX640710	immunoglobulin heavy constant alpha 2 (A2m marker)
BLNK	7.94839	down	2.99066	1.58633	-1.40433	Homo sapiens B-cell linker (BLNK), transcript variant 1, mRNA [NM_013314]	A_24_P64344	29760	NM_013314	B-cell linker
MAN1A1	7.94448	down	2.98995	1.66016	-1.32979	Homo sapiens mannosidase, alpha, class 1A, member 1 (MAN1A1), mRNA [NM_005907]	A_23_P156425	4121	NM_005907	mannosidase, alpha, class 1A, member 1
F2RL1	7.94417	down	2.9899	1.37879	-1.61111	Homo sapiens coagulation factor II (thrombin) receptor-like 1 (F2RL1), mRNA [NM_005242]	A_23_P58835	2150	NM_005242	coagulation factor II (thrombin) receptor-like 1
SLC23A1	7.93488	down	2.98821	2.96774	-0.0204686	Homo sapiens solute carrier family 23 (nucleobase transporters), member 1 (SLC23A1), transcript variant 2, mRNA [NM_152685]	A_23_P21990	9963	NM_152685	solute carrier family 23 (nucleobase transporters), member 1
NTNG2	7.93377	down	2.98801	0.274524	-2.71348	Homo sapiens netrin G2 (NTNG2), mRNA [NM_032536]	A_23_P423331	84628	NM_032536	netrin G2
MCL1	7.92911	down	2.98716	2.88437	-0.102789	Homo sapiens myeloid cell leukemia sequence 1 (BCL2-related) (MCL1), transcript variant 1, mRNA [NM_021960]	A_24_P336754	4170	NM_021960	myeloid cell leukemia sequence 1 (BCL2-related)
NAV1	7.92877	down	2.9871	1.06462	-1.92247	Homo sapiens neuron navigator 1 (NAV1), transcript variant 1, mRNA [NM_020443]	A_24_P212096	89796	NM_020443	neuron navigator 1
CCDC149	7.92848	down	2.98704	0.636674	-2.35037	Homo sapiens cDNA FLJ13410 fis, clone PLACE1001720. [AK023472]	A_32_P108738	91050	AK023472	coiled-coil domain containing 149
CDKL5	7.92221	down	2.9859	1.35001	-1.63589	Homo sapiens cyclin-dependent kinase-like 5 (CDKL5), transcript variant I, mRNA [NM_003159]	A_24_P282343	6792	NM_003159	cyclin-dependent kinase-like 5
MAN1A1	7.91881	down	2.98528	1.51306	-1.47223	Homo sapiens mannosidase, alpha, class 1A, member 1 (MAN1A1), mRNA [NM_005907]	A_23_P156431	4121	NM_005907	mannosidase, alpha, class 1A, member 1
ZNF781	7.91822	down	2.98518	2.09764	-0.887539	Homo sapiens zinc finger protein 781 (ZNF781), mRNA [NM_152605]	A_23_P419786	163115	NM_152605	zinc finger protein 781
CD55	7.91498	down	2.98459	2.73399	-0.250601	Homo sapiens DAF mRNA for decay-accelerating factor splicing variant 4, complete cds. [AB240569]	A_23_P312008	1604	AB240569	CD55 molecule, decay accelerating factor for complement (Cromer blood group)
	7.9058	down	2.98291	2.06208	-0.920828		A_23_P121234
HOXA9	7.90339	down	2.98247	1.1522	-1.83028	Homo sapiens homeobox A9 (HOXA9), mRNA [NM_152739]	A_23_P500998	3205	NM_152739	homeobox A9
ATHL1	7.88891	down	2.97983	2.17145	-0.80838	Homo sapiens ATH1, acid trehalase-like 1 (yeast) (ATHL1), mRNA [NM_025092]	A_23_P98686	80162	NM_025092	ATH1, acid trehalase-like 1 (yeast)
VWDE	7.88117	down	2.97841	1.41388	-1.56453	Homo sapiens von Willebrand factor D and EGF domains (VWDE), mRNA [NM_001135924]	A_23_P381505	221806	NM_001135924	von Willebrand factor D and EGF domains
	7.87629	down	2.97752	1.94831	-1.02921		A_32_P156171
CCDC102A	7.87346	down	2.977	1.38047	-1.59653	Homo sapiens coiled-coil domain containing 102A (CCDC102A), mRNA [NM_033212]	A_23_P65983	92922	NM_033212	coiled-coil domain containing 102A
ZNF415	7.86708	down	2.97583	0.991136	-1.98469	Homo sapiens zinc finger protein 415 (ZNF415), transcript variant 2, mRNA [NM_018355]	A_23_P89871	55786	NM_018355	zinc finger protein 415
CLIP4	7.86122	down	2.97475	0.6446	-2.33015	Homo sapiens CAP-GLY domain containing linker protein family, member 4 (CLIP4), mRNA [NM_024692]	A_23_P209232	79745	NM_024692	CAP-GLY domain containing linker protein family, member 4
IRF5	7.84769	down	2.97227	0.82154	-2.15073	Homo sapiens interferon regulatory factor 5 (IRF5), transcript variant 3, mRNA [NM_001098627]	A_24_P363609	3663	NM_001098627	interferon regulatory factor 5
MME	7.84692	down	2.97213	2.94114	-0.0309861	Homo sapiens membrane metallo-endopeptidase (MME), transcript variant 2b, mRNA [NM_007289]	A_23_P212061	4311	NM_007289	membrane metallo-endopeptidase
	7.84235	down	2.97129	2.35158	-0.619705	AGENCOURT_10278709 NIH_MGC_82 Homo sapiens cDNA clone IMAGE:6592525 5', mRNA sequence [BU561469]	A_32_P20997		BU561469
ADAMTSL4	7.83788	down	2.97046	0.913268	-2.0572	Homo sapiens ADAMTS-like 4 (ADAMTSL4), transcript variant 1, mRNA [NM_019032]	A_23_P115011	54507	NM_019032	ADAMTS-like 4
OAS3	7.83472	down	2.96988	0.764269	-2.20561	Homo sapiens 2'-5'-oligoadenylate synthetase 3, 100kDa (OAS3), mRNA [NM_006187]	A_23_P47955	4940	NM_006187	2'-5'-oligoadenylate synthetase 3, 100kDa
SYT11	7.82762	down	2.96857	0.968623	-1.99995	Homo sapiens synaptotagmin XI (SYT11), mRNA [NM_152280]	A_23_P12018	23208	NM_152280	synaptotagmin XI
SPAG17	7.82	down	2.96717	2.94594	-0.0212309	Homo sapiens sperm associated antigen 17 (SPAG17), mRNA [NM_206996]	A_23_P319783	200162	NM_206996	sperm associated antigen 17
GPR114	7.81822	down	2.96684	0.443493	-2.52335	Homo sapiens G protein-coupled receptor 114 (GPR114), mRNA [NM_153837]	A_23_P206290	221188	NM_153837	G protein-coupled receptor 114
HLA-DRB1	7.80954	down	2.96524	0.858482	-2.10676	Homo sapiens major histocompatibility complex, class II, DR beta 1 (HLA-DRB1), mRNA [NM_002124]	A_24_P343233	3123	NM_002124	major histocompatibility complex, class II, DR beta 1
	7.80852	down	2.96505	2.91576	-0.0492888	Q2RZ67_SALRD (Q2RZ67) Glycosyl transferase, group 1 family protein , partial (6%) [THC2643352]	A_32_P135634
	7.80706	down	2.96478	1.28584	-1.67894		A_32_P31123
	7.79941	down	2.96336	2.52244	-0.440929		A_24_P602320
	7.79708	down	2.96293	2.63326	-0.329671	cDNA FLJ40144 fis, clone TESTI2013012 [Source:UniProtKB/TrEMBL;Acc:Q8N811] [ENST00000326348]	A_32_P711043		AK097463
ERO1LB	7.79501	down	2.96255	1.32015	-1.6424	Homo sapiens ERO1-like beta (S. cerevisiae) (ERO1LB), mRNA [NM_019891]	A_23_P347623	56605	NM_019891	ERO1-like beta (S. cerevisiae)
	7.78374	down	2.96046	2.99792	0.0374527	Homo sapiens cDNA clone IMAGE:6380649, containing frame-shift errors. [BC068044]	A_24_P544661		BC068044
ABLIM1	7.77818	down	2.95943	1.13011	-1.82932	Homo sapiens actin binding LIM protein 1 (ABLIM1), transcript variant 3, mRNA [NM_001003408]	A_23_P202520	3983	NM_001003408	actin binding LIM protein 1
HIST1H2BI	7.77082	down	2.95807	2.92104	-0.0370242	Homo sapiens histone cluster 1, H2bi (HIST1H2BI), mRNA [NM_003525]	A_23_P111041	8346	NM_003525	histone cluster 1, H2bi
	7.77019	down	2.95795	2.00111	-0.956843		A_32_P215856
	7.76448	down	2.95689	1.79817	-1.15872		A_32_P186865
XKR3	7.75685	down	2.95547	0.399645	-2.55583	Homo sapiens XK, Kell blood group complex subunit-related family, member 3 (XKR3), mRNA [NM_175878]	A_23_P420431	150165	NM_175878	XK, Kell blood group complex subunit-related family, member 3
HOXA4	7.75601	down	2.95532	1.48666	-1.46866	Homo sapiens homeobox A4 (HOXA4), mRNA [NM_002141]	A_23_P253982	3201	NM_002141	homeobox A4
KLF5	7.75451	down	2.95504	2.02771	-0.927323	Homo sapiens Kruppel-like factor 5 (intestinal) (KLF5), mRNA [NM_001730]	A_23_P53891	688	NM_001730	Kruppel-like factor 5 (intestinal)
EFHC2	7.74938	down	2.95408	1.20249	-1.75159	Homo sapiens EF-hand domain (C-terminal) containing 2 (EFHC2), mRNA [NM_025184]	A_24_P147927	80258	NM_025184	EF-hand domain (C-terminal) containing 2
FGFBP2	7.74612	down	2.95347	0.624204	-2.32927	Homo sapiens fibroblast growth factor binding protein 2 (FGFBP2), mRNA [NM_031950]	A_23_P41528	83888	NM_031950	fibroblast growth factor binding protein 2
PDE4D	7.74432	down	2.95314	1.88715	-1.06599	Homo sapiens phosphodiesterase 4D, cAMP-specific (phosphodiesterase E3 dunce homolog, Drosophila) (PDE4D), transcript variant 2, mRNA [NM_006203]	A_24_P944519	5144	NM_006203	phosphodiesterase 4D, cAMP-specific (phosphodiesterase E3 dunce homolog, Drosophila)
SLC16A14	7.73934	down	2.95221	0.253045	-2.69916	Homo sapiens solute carrier family 16, member 14 (monocarboxylic acid transporter 14) (SLC16A14), mRNA [NM_152527]	A_24_P342829	151473	NM_152527	solute carrier family 16, member 14 (monocarboxylic acid transporter 14)
HSPA5	7.73603	down	2.95159	2.38457	-0.567022	Homo sapiens heat shock 70kDa protein 5 (glucose-regulated protein, 78kDa) (HSPA5), mRNA [NM_005347]	A_24_P18190	3309	NM_005347	heat shock 70kDa protein 5 (glucose-regulated protein, 78kDa)
RAB15	7.73001	down	2.95047	0.739234	-2.21124	Homo sapiens RAB15, member RAS onocogene family (RAB15), mRNA [NM_198686]	A_24_P193295	376267	NM_198686	RAB15, member RAS onocogene family
SLC16A5	7.71879	down	2.94837	1.19141	-1.75697	Homo sapiens solute carrier family 16, member 5 (monocarboxylic acid transporter 6) (SLC16A5), mRNA [NM_004695]	A_23_P159125	9121	NM_004695	solute carrier family 16, member 5 (monocarboxylic acid transporter 6)
HLA-DRB5	7.71516	down	2.9477	0.795425	-2.15227	Homo sapiens major histocompatibility complex, class II, DR beta 5 (HLA-DRB5), mRNA [NM_002125]	A_23_P31006	3127	NM_002125	major histocompatibility complex, class II, DR beta 5
SLITRK4	7.70671	down	2.94611	-0.218612	-3.16473	Homo sapiens SLIT and NTRK-like family, member 4 (SLITRK4), mRNA [NM_173078]	A_32_P131640	139065	NM_173078	SLIT and NTRK-like family, member 4
FAM26F	7.69324	down	2.94359	1.02657	-1.91703	Homo sapiens family with sequence similarity 26, member F (FAM26F), mRNA [NM_001010919]	A_23_P7827	441168	NM_001010919	family with sequence similarity 26, member F
MX2	7.69119	down	2.94321	0.942349	-2.00086	Homo sapiens myxovirus (influenza virus) resistance 2 (mouse) (MX2), mRNA [NM_002463]	A_23_P6263	4600	NM_002463	myxovirus (influenza virus) resistance 2 (mouse)
CD97	7.68664	down	2.94235	2.07365	-0.868707	Homo sapiens CD97 molecule (CD97), transcript variant 1, mRNA [NM_078481]	A_23_P502312	976	NM_078481	CD97 molecule
	7.68221	down	2.94152	2.92607	-0.0154563	Homo sapiens testin-related protein TRG mRNA, complete cds. [AY143171]	A_24_P290737		BD495725
TAGAP	7.68114	down	2.94132	1.56159	-1.37973	Homo sapiens T-cell activation RhoGTPase activating protein (TAGAP), transcript variant 2, mRNA [NM_054114]	A_24_P354724	117289	NM_054114	T-cell activation RhoGTPase activating protein
HIST1H2AM	7.67988	down	2.94108	2.80748	-0.133602	Homo sapiens histone cluster 1, H2am (HIST1H2AM), mRNA [NM_003514]	A_24_P86389	8336	NM_003514	histone cluster 1, H2am
RASSF2	7.67635	down	2.94042	0.150523	-2.7899	Homo sapiens Ras association (RalGDS/AF-6) domain family member 2 (RASSF2), transcript variant 1, mRNA [NM_014737]	A_23_P166087	9770	NM_014737	Ras association (RalGDS/AF-6) domain family member 2
AKD1	7.67222	down	2.93964	0.867528	-2.07212	Homo sapiens adenylate kinase domain containing 1 (AKD1), transcript variant 1, mRNA [NM_001145128]	A_23_P392476	221264	NM_001145128	adenylate kinase domain containing 1
ECEL1P2	7.67088	down	2.93939	2.92678	-0.0126153	Homo sapiens endothelin converting enzyme-like 1, pseudogene 2 (ECEL1P2), non-coding RNA [NR_028501]	A_32_P71776	347694	NR_028501	endothelin converting enzyme-like 1, pseudogene 2
MECOM	7.65771	down	2.93691	1.39446	-1.54245	Homo sapiens MDS1 and EVI1 complex locus (MECOM), transcript variant 2, mRNA [NM_005241]	A_23_P212688	2122	NM_005241	MDS1 and EVI1 complex locus
HDAC5	7.64181	down	2.93391	0.824412	-2.1095	Homo sapiens histone deacetylase 5 (HDAC5), transcript variant 3, mRNA [NM_001015053]	A_23_P26922	10014	NM_001015053	histone deacetylase 5
FGL2	7.63216	down	2.93209	-0.00303586	-2.93513	Homo sapiens fibrinogen-like 2 (FGL2), mRNA [NM_006682]	A_23_P42969	10875	NM_006682	fibrinogen-like 2
ARSD	7.62954	down	2.9316	0.953831	-1.97777	Homo sapiens arylsulfatase D (ARSD), transcript variant 2, mRNA [NM_009589]	A_23_P357760	414	NM_009589	arylsulfatase D
AUTS2	7.61865	down	2.92954	1.1377	-1.79184	Homo sapiens autism susceptibility candidate 2 (AUTS2), transcript variant 1, mRNA [NM_015570]	A_23_P122906	26053	NM_015570	autism susceptibility candidate 2
DENND5A	7.61057	down	2.928	1.13768	-1.79032	Homo sapiens DENN/MADD domain containing 5A (DENND5A), mRNA [NM_015213]	A_23_P321201	23258	NM_015213	DENN/MADD domain containing 5A
IER5L	7.60743	down	2.92741	0.981355	-1.94606	Homo sapiens immediate early response 5-like (IER5L), mRNA [NM_203434]	A_24_P383450	389792	NM_203434	immediate early response 5-like
C15orf52	7.60464	down	2.92688	1.70569	-1.22119	Homo sapiens chromosome 15 open reading frame 52 (C15orf52), mRNA [NM_207380]	A_23_P163475	388115	NM_207380	chromosome 15 open reading frame 52
LRRC25	7.59814	down	2.92565	0.92524	-2.00041	Homo sapiens leucine rich repeat containing 25 (LRRC25), mRNA [NM_145256]	A_23_P165136	126364	NM_145256	leucine rich repeat containing 25
PTPRC	7.58127	down	2.92244	1.37938	-1.54306	Homo sapiens protein tyrosine phosphatase, receptor type, C (PTPRC), transcript variant 1, mRNA [NM_002838]	A_23_P125451	5788	NM_002838	protein tyrosine phosphatase, receptor type, C
RADIL	7.57923	down	2.92205	0.663545	-2.25851	Homo sapiens Ras association and DIL domains (RADIL), mRNA [NM_018059]	A_23_P111860	55698	NM_018059	Ras association and DIL domains
GNG7	7.57359	down	2.92098	0.524053	-2.39692	Homo sapiens guanine nucleotide binding protein (G protein), gamma 7 (GNG7), mRNA [NM_052847]	A_32_P136295	2788	NM_052847	guanine nucleotide binding protein (G protein), gamma 7
HES1	7.57263	down	2.92079	3.27059	0.349793	Homo sapiens hairy and enhancer of split 1, (Drosophila) (HES1), mRNA [NM_005524]	A_23_P17998	3280	NM_005524	hairy and enhancer of split 1, (Drosophila)
PGAP1	7.57102	down	2.92049	0.334096	-2.58639	Homo sapiens post-GPI attachment to proteins 1 (PGAP1), mRNA [NM_024989]	A_24_P942850	80055	NM_024989	post-GPI attachment to proteins 1
C1orf190	7.56421	down	2.91919	0.683997	-2.23519	Homo sapiens chromosome 1 open reading frame 190 (C1orf190), mRNA [NM_001013615]	A_32_P129010	541468	NM_001013615	chromosome 1 open reading frame 190
TTLL7	7.55978	down	2.91834	0.879021	-2.03932	tubulin tyrosine ligase-like family, member 7 [Source:HGNC Symbol;Acc:26242] [ENST00000260505]	A_32_P204169	79739	BC042023	tubulin tyrosine ligase-like family, member 7
	7.55811	down	2.91803	1.44956	-1.46847	ALU1_HUMAN (P39188) Alu subfamily J sequence contamination warning entry, partial (14%) [THC2673977]	A_32_P169222
LYSMD2	7.55679	down	2.91777	1.56246	-1.35531	Homo sapiens LysM, putative peptidoglycan-binding, domain containing 2 (LYSMD2), transcript variant 1, mRNA [NM_153374]	A_32_P120895	256586	NM_153374	LysM, putative peptidoglycan-binding, domain containing 2
ARAP2	7.55282	down	2.91701	1.51002	-1.40699	Homo sapiens ArfGAP with RhoGAP domain, ankyrin repeat and PH domain 2 (ARAP2), mRNA [NM_015230]	A_32_P83784	116984	NM_015230	ArfGAP with RhoGAP domain, ankyrin repeat and PH domain 2
GABARAPL3	7.54994	down	2.91647	1.74019	-1.17628	Homo sapiens GABA(A) receptors associated protein like 3 (pseudogene) (GABARAPL3), non-coding RNA [NR_028287]	A_23_P65823	23766	NR_028287	GABA(A) receptors associated protein like 3 (pseudogene)
TSPYL2	7.54737	down	2.91597	2.58088	-0.335092	Homo sapiens TSPY-like 2 (TSPYL2), mRNA [NM_022117]	A_23_P158485	64061	NM_022117	TSPY-like 2
TGFB1I1	7.54559	down	2.91563	1.56118	-1.35446	Homo sapiens transforming growth factor beta 1 induced transcript 1 (TGFB1I1), transcript variant 1, mRNA [NM_001042454]	A_23_P141055	7041	NM_001042454	transforming growth factor beta 1 induced transcript 1
WDR78	7.54052	down	2.91466	1.98808	-0.926587	Homo sapiens WD repeat domain 78 (WDR78), transcript variant 2, mRNA [NM_207014]	A_23_P200670	79819	NM_207014	WD repeat domain 78
C5orf41	7.53906	down	2.91438	1.21854	-1.69584	Homo sapiens chromosome 5 open reading frame 41 (C5orf41), transcript variant 1, mRNA [NM_153607]	A_23_P404606	153222	NM_153607	chromosome 5 open reading frame 41
GAPT	7.53775	down	2.91413	0.0493234	-2.86481	Homo sapiens GRB2-binding adaptor protein, transmembrane (GAPT), mRNA [NM_152687]	A_23_P402319	202309	NM_152687	GRB2-binding adaptor protein, transmembrane
PBX1	7.53582	down	2.91376	0.998386	-1.91538	Homo sapiens pre-B-cell leukemia homeobox 1 (PBX1), mRNA [NM_002585]	A_24_P173823	5087	NM_002585	pre-B-cell leukemia homeobox 1
	7.53527	down	2.91366	0.927873	-1.98579		A_24_P52168
CD177	7.53254	down	2.91314	2.06357	-0.849565	Homo sapiens CD177 molecule (CD177), mRNA [NM_020406]	A_23_P259868	57126	NM_020406	CD177 molecule
	7.53179	down	2.91299	3.06938	0.156385	Homo sapiens cDNA clone IMAGE:5297259. [BC043279]	A_32_P97385		BC043279
FRY	7.53132	down	2.9129	0.484098	-2.4288	Homo sapiens furry homolog (Drosophila) (FRY), mRNA [NM_023037]	A_23_P105862	10129	NM_023037	furry homolog (Drosophila)
ZNF615	7.52863	down	2.91239	1.6542	-1.25819	Homo sapiens zinc finger protein 615 (ZNF615), mRNA [NM_198480]	A_23_P67072	284370	NM_198480	zinc finger protein 615
ICAM3	7.52421	down	2.91154	0.722592	-2.18895	Homo sapiens intercellular adhesion molecule 3 (ICAM3), mRNA [NM_002162]	A_23_P164691	3385	NM_002162	intercellular adhesion molecule 3
LOC283454	7.51157	down	2.90911	2.78536	-0.12375	Homo sapiens cDNA FLJ37411 fis, clone BRAMY2028682. [AK094730]	A_32_P170454	283454	AK094730	hypothetical protein LOC283454
PXDN	7.50831	down	2.90849	0.631391	-2.2771	Homo sapiens peroxidasin homolog (Drosophila) (PXDN), mRNA [NM_012293]	A_23_P257144	7837	NM_012293	peroxidasin homolog (Drosophila)
MALL	7.50472	down	2.9078	0.778116	-2.12968	Homo sapiens mal, T-cell differentiation protein-like (MALL), mRNA [NM_005434]	A_24_P80204	7851	NM_005434	mal, T-cell differentiation protein-like
GNL1	7.49684	down	2.90628	2.35503	-0.551251	Homo sapiens guanine nucleotide binding protein-like 1 (GNL1), mRNA [NM_005275]	A_23_P404965	2794	NM_005275	guanine nucleotide binding protein-like 1
LOC642864	7.4787	down	2.90279	1.52123	-1.38156	Homo sapiens spermatogenesis-related protein 7 mRNA, complete cds. [AY312144]	A_32_P70056	642864	AY312144	spermatogenesis-related protein 7
PDK4	7.47687	down	2.90243	1.73532	-1.16711	Homo sapiens pyruvate dehydrogenase kinase, isozyme 4 (PDK4), mRNA [NM_002612]	A_24_P243749	5166	NM_002612	pyruvate dehydrogenase kinase, isozyme 4
	7.46988	down	2.90108	2.18579	-0.715291	Homo sapiens partial mRNA; ID YG39-2B. [AJ227863]	A_24_P925361		AJ227863
	7.46923	down	2.90096	1.1079	-1.79306	BX114764 NCI_CGAP_GCB1 Homo sapiens cDNA clone IMAGp998M182012, mRNA sequence [BX114764]	A_32_P226678		BX114764
	7.46869	down	2.90085	1.88191	-1.01895	Homo sapiens cDNA clone IMAGE:2906290. [BC004969]	A_23_P46660		BC004969
DOCK4	7.46356	down	2.89986	1.34672	-1.55314	Homo sapiens dedicator of cytokinesis 4 (DOCK4), mRNA [NM_014705]	A_23_P59637	9732	NM_014705	dedicator of cytokinesis 4
	7.4607	down	2.89931	2.37638	-0.522934	BE165955 MR3-HT0487-140200-112-g02 HT0487 Homo sapiens cDNA, mRNA sequence [BE165955]	A_32_P92117		BE165955
NAV1	7.45953	down	2.89908	1.03527	-1.86382	Homo sapiens neuron navigator 1 (NAV1), transcript variant 1, mRNA [NM_020443]	A_23_P103561	89796	NM_020443	neuron navigator 1
MCL1	7.44959	down	2.89716	2.87569	-0.0214728	Homo sapiens myeloid cell leukemia sequence 1 (BCL2-related) (MCL1), transcript variant 1, mRNA [NM_021960]	A_24_P336759	4170	NM_021960	myeloid cell leukemia sequence 1 (BCL2-related)
DYNC1I1	7.44794	down	2.89684	1.26995	-1.62689	Homo sapiens dynein, cytoplasmic 1, intermediate chain 1 (DYNC1I1), transcript variant 1, mRNA [NM_004411]	A_23_P93737	1780	NM_004411	dynein, cytoplasmic 1, intermediate chain 1
C6orf145	7.44497	down	2.89627	1.3629	-1.53337	Homo sapiens chromosome 6 open reading frame 145 (C6orf145), mRNA [NM_183373]	A_24_P272290	221749	NM_183373	chromosome 6 open reading frame 145
AGPAT4	7.44204	down	2.8957	2.28009	-0.615606	Homo sapiens 1-acylglycerol-3-phosphate O-acyltransferase 4 (lysophosphatidic acid acyltransferase, delta) (AGPAT4), mRNA [NM_020133]	A_23_P58960	56895	NM_020133	1-acylglycerol-3-phosphate O-acyltransferase 4 (lysophosphatidic acid acyltransferase, delta)
KIAA1377	7.44017	down	2.89534	2.34222	-0.553111	Homo sapiens KIAA1377 (KIAA1377), mRNA [NM_020802]	A_32_P58614	57562	NM_020802	KIAA1377
	7.4388	down	2.89507	0.819121	-2.07595	Homo sapiens mRNA; cDNA DKFZp313L2229 (from clone DKFZp313L2229). [AL833114]	A_24_P854643		AL833114
DCLK2	7.43795	down	2.8949	0.663487	-2.23142	Homo sapiens doublecortin-like kinase 2 (DCLK2), transcript variant 1, mRNA [NM_001040260]	A_23_P304524	166614	NM_001040260	doublecortin-like kinase 2
CCDC88B	7.43449	down	2.89423	1.27185	-1.62239	Homo sapiens coiled-coil domain containing 88B (CCDC88B), mRNA [NM_032251]	A_23_P24384	283234	NM_032251	coiled-coil domain containing 88B
PXDN	7.43238	down	2.89382	0.0538301	-2.83999	Homo sapiens melanoma-associated antigen MG50 mRNA, partial cds. [AF200348]	A_24_P944570	7837	AF200348	peroxidasin homolog (Drosophila)
GNG4	7.43077	down	2.89351	2.494	-0.399515	Homo sapiens guanine nucleotide binding protein (G protein), gamma 4 (GNG4), transcript variant 3, mRNA [NM_004485]	A_23_P335329	2786	NM_004485	guanine nucleotide binding protein (G protein), gamma 4
CD6	7.42941	down	2.89325	0.78204	-2.11121	Homo sapiens CD6 molecule (CD6), mRNA [NM_006725]	A_23_P311875	923	NM_006725	CD6 molecule
DNAJB2	7.4232	down	2.89204	1.8734	-1.01864	Homo sapiens DnaJ (Hsp40) homolog, subfamily B, member 2 (DNAJB2), transcript variant 2, mRNA [NM_006736]	A_24_P102981	3300	NM_006736	DnaJ (Hsp40) homolog, subfamily B, member 2
ANKRD20A2	7.42302	down	2.89201	2.66538	-0.226626	Homo sapiens ankyrin repeat domain 20 family, member A2 (ANKRD20A2), mRNA [NM_001012421]	A_32_P204376	441430	NM_001012421	ankyrin repeat domain 20 family, member A2
	7.41889	down	2.8912	1.33672	-1.55449	BX106190 Soares melanocyte 2NbHM Homo sapiens cDNA clone IMAGp998M21584, mRNA sequence [BX106190]	A_32_P147658		BX106190
	7.40969	down	2.88941	0.932057	-1.95736	Homo sapiens cDNA FLJ37832 fis, clone BRSSN2009630. [AK095151]	A_24_P450172		AK095151
DST	7.40881	down	2.88924	1.64273	-1.24651	Homo sapiens cDNA: FLJ21489 fis, clone COL05450. [AK025142]	A_24_P928522	667	AK025142	dystonin
HIST1H2BM	7.40448	down	2.8884	2.79847	-0.0899229	Homo sapiens histone cluster 1, H2bm (HIST1H2BM), mRNA [NM_003521]	A_24_P3783	8342	NM_003521	histone cluster 1, H2bm
HLA-DOA	7.40251	down	2.88801	0.860193	-2.02782	Homo sapiens major histocompatibility complex, class II, DO alpha (HLA-DOA), mRNA [NM_002119]	A_24_P354800	3111	NM_002119	major histocompatibility complex, class II, DO alpha
LOC728153	7.39764	down	2.88707	2.74572	-0.141341	Homo sapiens cDNA FLJ11903 fis, clone HEMBB1000030. [AK021965]	A_24_P942703	728153	AK021965	similar to FAM133B protein
SERPINB1	7.39312	down	2.88618	0.192487	-2.6937	Homo sapiens serpin peptidase inhibitor, clade B (ovalbumin), member 1 (SERPINB1), mRNA [NM_030666]	A_23_P214330	1992	NM_030666	serpin peptidase inhibitor, clade B (ovalbumin), member 1
EVC2	7.38656	down	2.8849	0.851025	-2.03388	Homo sapiens Ellis van Creveld syndrome 2 (EVC2), transcript variant 1, mRNA [NM_147127]	A_23_P320225	132884	NM_147127	Ellis van Creveld syndrome 2
ZNF608	7.38	down	2.88362	0.613768	-2.26985	Homo sapiens zinc finger protein 608 (ZNF608), mRNA [NM_020747]	A_23_P169978	57507	NM_020747	zinc finger protein 608
UBA7	7.3783	down	2.88329	1.50371	-1.37958	Homo sapiens ubiquitin-like modifier activating enzyme 7 (UBA7), mRNA [NM_003335]	A_23_P21207	7318	NM_003335	ubiquitin-like modifier activating enzyme 7
HLA-DRB3	7.37292	down	2.88224	0.953216	-1.92902	Homo sapiens major histocompatibility complex, class II, DR beta 3 (HLA-DRB3), mRNA [NM_022555]	A_24_P402222	3125	NM_022555	major histocompatibility complex, class II, DR beta 3
HIST1H2BO	7.36299	down	2.88029	2.86422	-0.0160685	Homo sapiens histone cluster 1, H2bo (HIST1H2BO), mRNA [NM_003527]	A_23_P59069	8348	NM_003527	histone cluster 1, H2bo
ANXA11	7.36252	down	2.8802	0.947873	-1.93233	annexin A11 [Source:HGNC Symbol;Acc:535] [ENST00000372234]	A_32_P150632	311		annexin A11
PNPLA7	7.3616	down	2.88002	1.52685	-1.35317	Homo sapiens cDNA FLJ44279 fis, clone TRACH2001549, moderately similar to Homo sapiens mRNA for neuropathy target esterase. [AK126267]	A_24_P453855	375775	AK126267	patatin-like phospholipase domain containing 7
	7.36067	down	2.87984	0.963732	-1.91611	Q2Z8W5_9GAMM (Q2Z8W5) Thiolase , partial (5%) [THC2770336]	A_24_P596406
ITPRIPL2	7.35884	down	2.87948	0.366729	-2.51275	Homo sapiens inositol 1,4,5-triphosphate receptor interacting protein-like 2 (ITPRIPL2), transcript variant 1, mRNA [NM_001034841]	A_24_P315306	162073	NM_001034841	inositol 1,4,5-triphosphate receptor interacting protein-like 2
CFP	7.35352	down	2.87843	0.850959	-2.02748	Homo sapiens complement factor properdin (CFP), transcript variant 1, mRNA [NM_002621]	A_23_P22444	5199	NM_002621	complement factor properdin
SMARCD3	7.35292	down	2.87832	-0.102512	-2.98083	Homo sapiens SWI/SNF related, matrix associated, actin dependent regulator of chromatin, subfamily d, member 3 (SMARCD3), transcript variant 2, mRNA [NM_003078]	A_23_P122852	6604	NM_003078	SWI/SNF related, matrix associated, actin dependent regulator of chromatin, subfamily d, member 3
CIITA	7.34792	down	2.87734	1.11934	-1.75799	Homo sapiens class II, major histocompatibility complex, transactivator (CIITA), mRNA [NM_000246]	A_23_P33384	4261	NM_000246	class II, major histocompatibility complex, transactivator
GADD45G	7.34616	down	2.87699	2.92061	0.0436161	Homo sapiens growth arrest and DNA-damage-inducible, gamma (GADD45G), mRNA [NM_006705]	A_24_P120934	10912	NM_006705	growth arrest and DNA-damage-inducible, gamma
PRKCH	7.34487	down	2.87674	1.88689	-0.989851	Homo sapiens protein kinase C, eta (PRKCH), mRNA [NM_006255]	A_23_P205567	5583	NM_006255	protein kinase C, eta
LOC646626	7.33915	down	2.87561	2.4775	-0.398114	PREDICTED: Homo sapiens hypothetical LOC646626 (LOC646626), mRNA [XM_942822]	A_32_P703	646626	XM_942822	hypothetical LOC646626
	7.33329	down	2.87446	2.60502	-0.269445	Q77CB1_9ALPH (Q77CB1) UL6 protein, partial (3%) [THC2683231]	A_32_P101653
HIST1H2BH	7.32204	down	2.87224	2.81507	-0.0571763	Homo sapiens histone cluster 1, H2bh (HIST1H2BH), mRNA [NM_003524]	A_23_P366216	8345	NM_003524	histone cluster 1, H2bh
SEC31B	7.32132	down	2.8721	1.51639	-1.35571	Homo sapiens SEC31 homolog B (S. cerevisiae) (SEC31B), mRNA [NM_015490]	A_23_P35564	25956	NM_015490	SEC31 homolog B (S. cerevisiae)
	7.30035	down	2.86797	1.10569	-1.76228	AGENCOURT_6853651 NIH_MGC_99 Homo sapiens cDNA clone IMAGE:5926217 5', mRNA sequence [BQ064481]	A_32_P163937		BQ064481
ABHD1	7.29953	down	2.8678	2.04069	-0.827118	Homo sapiens abhydrolase domain containing 1 (ABHD1), mRNA [NM_032604]	A_23_P17242	84696	NM_032604	abhydrolase domain containing 1
PLCB4	7.29781	down	2.86746	1.65389	-1.21357	Homo sapiens phospholipase C, beta 4 (PLCB4), transcript variant 1, mRNA [NM_000933]	A_23_P28898	5332	NM_000933	phospholipase C, beta 4
CBR3	7.29229	down	2.86637	0.162327	-2.70404	Homo sapiens carbonyl reductase 3 (CBR3), mRNA [NM_001236]	A_23_P40453	874	NM_001236	carbonyl reductase 3
ZFAND5	7.29101	down	2.86612	2.56912	-0.297004	Homo sapiens zinc finger, AN1-type domain 5 (ZFAND5), transcript variant c, mRNA [NM_006007]	A_24_P278172	7763	NM_006007	zinc finger, AN1-type domain 5
ARHGAP25	7.29024	down	2.86597	0.494278	-2.37169	Homo sapiens Rho GTPase activating protein 25 (ARHGAP25), transcript variant 1, mRNA [NM_001007231]	A_23_P142974	9938	NM_001007231	Rho GTPase activating protein 25
	7.28643	down	2.86521	1.18736	-1.67786	Synthetic construct Homo sapiens gateway clone IMAGE:100021717 3' read HLA-F mRNA. [CU687617]	A_32_P63162		CU687617
ABCG1	7.2857	down	2.86507	1.26726	-1.5978	Homo sapiens ATP-binding cassette, sub-family G (WHITE), member 1 (ABCG1), transcript variant 5, mRNA [NM_207627]	A_23_P166297	9619	NM_207627	ATP-binding cassette, sub-family G (WHITE), member 1
PIWIL4	7.28422	down	2.86478	0.122237	-2.74254	Homo sapiens piwi-like 4 (Drosophila) (PIWIL4), mRNA [NM_152431]	A_23_P427760	143689	NM_152431	piwi-like 4 (Drosophila)
NPM2	7.28391	down	2.86471	0.981744	-1.88297	Homo sapiens nucleophosmin/nucleoplasmin 2 (NPM2), mRNA [NM_182795]	A_23_P169007	10361	NM_182795	nucleophosmin/nucleoplasmin 2
NLRC3	7.28228	down	2.86439	0.600322	-2.26407	Homo sapiens NLR family, CARD domain containing 3 (NLRC3), mRNA [NM_178844]	A_23_P340019	197358	NM_178844	NLR family, CARD domain containing 3
CTAGE5	7.28202	down	2.86434	1.80078	-1.06356	Homo sapiens cDNA clone IMAGE:4639597, partial cds. [BC015671]	A_24_P631594	4253	BC015671	CTAGE family, member 5
PITPNC1	7.28193	down	2.86432	0.401014	-2.46331	Homo sapiens cDNA FLJ37405 fis, clone BRAMY2028269. [AK094724]	A_24_P772103	26207	AK094724	phosphatidylinositol transfer protein, cytoplasmic 1
HIST1H2BJ	7.27691	down	2.86333	2.96885	0.10552	Homo sapiens histone cluster 1, H2bj (HIST1H2BJ), mRNA [NM_021058]	A_24_P55148	8970	NM_021058	histone cluster 1, H2bj
C8orf60	7.27149	down	2.86225	0.872208	-1.99004	Homo sapiens cDNA FLJ12193 fis, clone MAMMA1000856. [AK022255]	A_24_P59387	619426	AK022255	chromosome 8 open reading frame 60
WDFY4	7.27023	down	2.862	0.096275	-2.76573	Homo sapiens WDFY family member 4 (WDFY4), mRNA [NM_020945]	A_32_P30905	57705	NM_020945	WDFY family member 4
ANKRD28	7.26051	down	2.86007	1.94974	-0.910328	Homo sapiens ankyrin repeat domain 28 (ANKRD28), mRNA [NM_015199]	A_24_P217365	23243	NM_015199	ankyrin repeat domain 28
HIST1H2BN	7.25053	down	2.85809	2.86045	0.00236511	Homo sapiens histone cluster 1, H2bn (HIST1H2BN), mRNA [NM_003520]	A_23_P402081	8341	NM_003520	histone cluster 1, H2bn
SIPA1L2	7.24751	down	2.85749	0.949769	-1.90772	Homo sapiens signal-induced proliferation-associated 1 like 2 (SIPA1L2), mRNA [NM_020808]	A_23_P137470	57568	NM_020808	signal-induced proliferation-associated 1 like 2
PGM5	7.24543	down	2.85707	1.86456	-0.992515	Homo sapiens phosphoglucomutase 5 (PGM5), mRNA [NM_021965]	A_23_P10956	5239	NM_021965	phosphoglucomutase 5
ZYX	7.24282	down	2.85655	0.386677	-2.46987	Homo sapiens zyxin (ZYX), transcript variant 1, mRNA [NM_003461]	A_23_P254888	7791	NM_003461	zyxin
LOC100133862	7.23444	down	2.85488	1.97041	-0.884469	immunoglobulin heavy variable 1-69 [Source:HGNC Symbol;Acc:5558] [ENST00000390633]	A_24_P367432	100133862	AF174042	similar to hCG1773549
XIRP2	7.23104	down	2.8542	1.32304	-1.53116	Homo sapiens xin actin-binding repeat containing 2 (XIRP2), transcript variant 1, mRNA [NM_152381]	A_23_P108743	129446	NM_152381	xin actin-binding repeat containing 2
	7.22996	down	2.85399	0.827167	-2.02682	UI-E-CR0-adg-c-10-0-UI.r1 UI-E-CR0 Homo sapiens cDNA clone UI-E-CR0-adg-c-10-0-UI 5', mRNA sequence [BM687502]	A_32_P108226		BM687502
GAPT	7.22942	down	2.85388	0.18583	-2.66805	Homo sapiens GRB2-binding adaptor protein, transmembrane (GAPT), mRNA [NM_152687]	A_24_P303127	202309	NM_152687	GRB2-binding adaptor protein, transmembrane
NTN5	7.2207	down	2.85214	2.91668	0.0645444	Homo sapiens netrin 5 (NTN5), mRNA [NM_145807]	A_32_P394951	126147	NM_145807	netrin 5
SDK2	7.2202	down	2.85204	-1.15218	-4.00422	Homo sapiens sidekick homolog 2 (chicken) (SDK2), mRNA [NM_001144952]	A_32_P194312	54549	NM_001144952	sidekick homolog 2 (chicken)
CALCRL	7.21315	down	2.85063	2.3554	-0.495233	Homo sapiens calcitonin receptor-like (CALCRL), mRNA [NM_005795]	A_23_P39898	10203	NM_005795	calcitonin receptor-like
TES	7.21288	down	2.85058	1.38056	-1.47001	Homo sapiens testis derived transcript (3 LIM domains) (TES), transcript variant 2, mRNA [NM_152829]	A_24_P55437	26136	NM_152829	testis derived transcript (3 LIM domains)
CD97	7.20433	down	2.84886	2.09198	-0.756888	Homo sapiens CD97 molecule (CD97), transcript variant 1, mRNA [NM_078481]	A_23_P502314	976	NM_078481	CD97 molecule
CAPN12	7.20393	down	2.84878	1.26007	-1.58871	Homo sapiens calpain 12 (CAPN12), mRNA [NM_144691]	A_24_P79040	147968	NM_144691	calpain 12
DAPP1	7.20256	down	2.84851	0.476652	-2.37186	Homo sapiens dual adaptor of phosphotyrosine and 3-phosphoinositides (DAPP1), mRNA [NM_014395]	A_23_P255444	27071	NM_014395	dual adaptor of phosphotyrosine and 3-phosphoinositides
TFEB	7.19616	down	2.84723	1.93709	-0.910137	Homo sapiens transcription factor EB (TFEB), transcript variant 1, mRNA [NM_007162]	A_23_P368729	7942	NM_007162	transcription factor EB
ZBTB20	7.18944	down	2.84588	1.30353	-1.54235	Homo sapiens zinc finger and BTB domain containing 20, mRNA (cDNA clone IMAGE:4291354), partial cds. [BC010934]	A_32_P179526	26137	BC010934	zinc finger and BTB domain containing 20
	7.16985	down	2.84194	1.61105	-1.2309	AA428090 zw32a08.r1 Soares ovary tumor NbHOT Homo sapiens cDNA clone IMAGE:770966 5', mRNA sequence [AA428090]	A_32_P106980		AA428090
	7.16132	down	2.84022	2.4559	-0.384328	full-length cDNA clone CS0DI068YD14 of Placenta Cot 25-normalized of Homo sapiens (human). [CR624623]	A_32_P217643		CR624623
OSR2	7.15249	down	2.83845	2.81056	-0.0278897	Homo sapiens odd-skipped related 2 (Drosophila) (OSR2), transcript variant 2, mRNA [NM_053001]	A_23_P71570	116039	NM_053001	odd-skipped related 2 (Drosophila)
KLF2	7.15184	down	2.83831	2.78135	-0.056965	Homo sapiens Kruppel-like factor 2 (lung) (KLF2), mRNA [NM_016270]	A_24_P151305	10365	NM_016270	Kruppel-like factor 2 (lung)
	7.1479	down	2.83752	1.54482	-1.2927		A_24_P896619
ARID5B	7.14776	down	2.83749	0.350444	-2.48705	Homo sapiens AT rich interactive domain 5B (MRF1-like) (ARID5B), mRNA [NM_032199]	A_32_P18440	84159	NM_032199	AT rich interactive domain 5B (MRF1-like)
CRYGD	7.14663	down	2.83726	0.946685	-1.89058	Homo sapiens crystallin, gamma D (CRYGD), mRNA [NM_006891]	A_23_P131215	1421	NM_006891	crystallin, gamma D
	7.14031	down	2.83599	2.78164	-0.0543439	Q3GT62_9ACTO (Q3GT62) Phosphoglycerate/bisphosphoglycerate mutase:RNase H, partial (3%) [THC2691276]	A_32_P6233		AI694364
CFH	7.13926	down	2.83577	1.77821	-1.05756	Homo sapiens complement factor H (CFH), transcript variant 1, mRNA [NM_000186]	A_23_P114740	3075	NM_000186	complement factor H
KRT72	7.13553	down	2.83502	2.85391	0.0188922	Homo sapiens keratin 72 (KRT72), transcript variant 1, mRNA [NM_080747]	A_32_P48825	140807	NM_080747	keratin 72
NCOA7	7.1323	down	2.83437	2.26466	-0.569712	Homo sapiens nuclear receptor coactivator 7 (NCOA7), transcript variant 1, mRNA [NM_181782]	A_23_P156957	135112	NM_181782	nuclear receptor coactivator 7
	7.13059	down	2.83402	1.86117	-0.972856	ALU7_HUMAN (P39194) Alu subfamily SQ sequence contamination warning entry, partial (13%) [THC2582291]	A_32_P12388		AA974271
HLA-G	7.12787	down	2.83347	1.10518	-1.72829	Homo sapiens major histocompatibility complex, class I, G (HLA-G), mRNA [NM_002127]	A_24_P311926	3135	NM_002127	major histocompatibility complex, class I, G
IL7R	7.12756	down	2.83341	2.94262	0.109212	Homo sapiens interleukin 7 receptor (IL7R), mRNA [NM_002185]	A_23_P404494	3575	NM_002185	interleukin 7 receptor
ZNF462	7.12438	down	2.83276	3.16122	0.328457	Homo sapiens mRNA; cDNA DKFZp762N2316 (from clone DKFZp762N2316). [AL359561]	A_24_P936999	58499	AL359561	zinc finger protein 462
	7.11671	down	2.83121	1.8299	-1.00131	BX101252 NCI_CGAP_Lu24 Homo sapiens cDNA clone IMAGp998I115625, mRNA sequence [BX101252]	A_32_P56463		BX101252
IL1B	7.11581	down	2.83103	1.14662	-1.68441	Homo sapiens interleukin 1, beta (IL1B), mRNA [NM_000576]	A_23_P79518	3553	NM_000576	interleukin 1, beta
LOC401431	7.10888	down	2.82962	0.603761	-2.22586	Homo sapiens hypothetical LOC401431 (LOC401431), non-coding RNA [NR_027040]	A_32_P146659	401431	NR_027040	hypothetical LOC401431
	7.09951	down	2.82772	1.25011	-1.57761	Homo sapiens, clone IMAGE:5214329, mRNA. [BC048283]	A_32_P104088		BC048283
	7.0866	down	2.82509	1.9351	-0.889989	full-length cDNA clone CS0DA002YO22 of Neuroblastoma of Homo sapiens (human). [CR609342]	A_32_P53107		CR609342
	7.08365	down	2.82449	1.42132	-1.40317		A_32_P55438
HLA-C	7.08232	down	2.82422	1.25651	-1.56771	full-length cDNA clone CS0DE006YG20 of Placenta of Homo sapiens (human). [CR598918]	A_23_P70539	3107	CR598918	major histocompatibility complex, class I, C
	7.08123	down	2.824	1.42167	-1.40233	Q4S8B2_TETNG (Q4S8B2) Chromosome undetermined SCAF14706, whole genome shotgun sequence, partial (6%) [THC2674068]	A_32_P28828
EFNB1	7.0749	down	2.82271	0.667911	-2.1548	Homo sapiens ephrin-B1 (EFNB1), mRNA [NM_004429]	A_24_P365807	1947	NM_004429	ephrin-B1
MMRN1	7.07433	down	2.82259	0.127336	-2.69526	Homo sapiens multimerin 1 (MMRN1), mRNA [NM_007351]	A_23_P18539	22915	NM_007351	multimerin 1
CEACAM21	7.06722	down	2.82114	1.46297	-1.35817	Homo sapiens carcinoembryonic antigen-related cell adhesion molecule 21 (CEACAM21), transcript variant 2, mRNA [NM_033543]	A_23_P78595	90273	NM_033543	carcinoembryonic antigen-related cell adhesion molecule 21
	7.06363	down	2.82041	1.14597	-1.67444	XM_814443 mucin-associated surface protein (MASP) {Trypanosoma cruzi strain CL Brener} (exp=-1; wgp=0; cg=0), partial (9%) [THC2632568]	A_24_P700210
MYL9	7.06277	down	2.82023	1.31747	-1.50277	Homo sapiens myosin, light chain 9, regulatory (MYL9), transcript variant 2, mRNA [NM_181526]	A_23_P210425	10398	NM_181526	myosin, light chain 9, regulatory
CD24	7.05875	down	2.81941	1.73768	-1.08174	Homo sapiens CD24 signal transducer mRNA, complete cds and 3' region. [L33930]	A_23_P85250	100133941	L33930	CD24 molecule
PARVG	7.04536	down	2.81667	0.610762	-2.20591	Homo sapiens parvin, gamma (PARVG), transcript variant 1, mRNA [NM_022141]	A_23_P250413	64098	NM_022141	parvin, gamma
ZFAND5	7.04522	down	2.81665	2.71938	-0.0972668	Homo sapiens zinc finger, AN1-type domain 5 (ZFAND5), transcript variant c, mRNA [NM_006007]	A_24_P278167	7763	NM_006007	zinc finger, AN1-type domain 5
C19orf38	7.03511	down	2.81457	0.127665	-2.68691	Homo sapiens chromosome 19 open reading frame 38 (C19orf38), mRNA [NM_001136482]	A_23_P142055	255809	NM_001136482	chromosome 19 open reading frame 38
EDDM3B	7.02879	down	2.81328	2.80335	-0.00992241	Homo sapiens epididymal protein 3B (EDDM3B), mRNA [NM_022360]	A_24_P309802	64184	NM_022360	epididymal protein 3B
NLRP12	7.02695	down	2.8129	1.56742	-1.24548	Homo sapiens NLR family, pyrin domain containing 12 (NLRP12), transcript variant 1, mRNA [NM_033297]	A_23_P90041	91662	NM_033297	NLR family, pyrin domain containing 12
ZNF781	7.02267	down	2.81202	2.12196	-0.690059	Homo sapiens zinc finger protein 781 (ZNF781), mRNA [NM_152605]	A_24_P178224	163115	NM_152605	zinc finger protein 781
	7.02014	down	2.8115	1.59132	-1.22018		A_32_P190181
BTN2A2	7.0198	down	2.81143	1.52839	-1.28304	Homo sapiens butyrophilin, subfamily 2, member A2 (BTN2A2), transcript variant 2, mRNA [NM_181531]	A_24_P346210	10385	NM_181531	butyrophilin, subfamily 2, member A2
HIST1H2BD	7.01806	down	2.81107	2.57996	-0.231115	Homo sapiens histone cluster 1, H2bd (HIST1H2BD), transcript variant 1, mRNA [NM_021063]	A_24_P146211	3017	NM_021063	histone cluster 1, H2bd
SSBP2	7.01378	down	2.81019	1.53492	-1.27527	Homo sapiens single-stranded DNA binding protein 2 (SSBP2), mRNA [NM_012446]	A_23_P33791	23635	NM_012446	single-stranded DNA binding protein 2
CCDC30	7.0097	down	2.80935	1.11428	-1.69508	Homo sapiens coiled-coil domain containing 30 (CCDC30), mRNA [NM_001080850]	A_24_P349196	728621	NM_001080850	coiled-coil domain containing 30
ICOSLG	7.00485	down	2.80836	0.619596	-2.18876	inducible T-cell co-stimulator ligand [Source:HGNC Symbol;Acc:17087] [ENST00000407780]	A_23_P166280	23308		inducible T-cell co-stimulator ligand
LRRC37A2	7.00374	down	2.80812	0.771569	-2.03656	Homo sapiens leucine rich repeat containing 37, member A2 (LRRC37A2), mRNA [NM_001006607]	A_24_P666482	474170	NM_001006607	leucine rich repeat containing 37, member A2
CXCR4	6.99876	down	2.8071	-0.062199	-2.8693	Homo sapiens chemokine (C-X-C motif) receptor 4 (CXCR4), transcript variant 1, mRNA [NM_001008540]	A_23_P102000	7852	NM_001008540	chemokine (C-X-C motif) receptor 4
	6.99518	down	2.80636	0.0854206	-2.72094	Homo sapiens full length insert cDNA clone YX74D05. [AF086044]	A_32_P30004		AF086044
FAM65B	6.98833	down	2.80495	1.74925	-1.0557	Homo sapiens family with sequence similarity 65, member B (FAM65B), transcript variant 2, mRNA [NM_015864]	A_23_P358394	9750	NM_015864	family with sequence similarity 65, member B
MYCT1	6.98671	down	2.80461	1.72926	-1.07536	Homo sapiens myc target 1 (MYCT1), mRNA [NM_025107]	A_24_P945059	80177	NM_025107	myc target 1
LRRC36	6.98656	down	2.80458	1.91662	-0.887966	Homo sapiens leucine rich repeat containing 36 (LRRC36), transcript variant 1, mRNA [NM_018296]	A_23_P118042	55282	NM_018296	leucine rich repeat containing 36
	6.98298	down	2.80384	1.49865	-1.30519	Q3VNU0_9CHLB (Q3VNU0) DNA/RNA non-specific endonuclease precursor, partial (5%) [THC2643233]	A_32_P221590
HLA-A	6.97698	down	2.8026	0.937831	-1.86477	Homo sapiens MHC class I antigen (HLA-A) mRNA, HLA-A32 allele, complete cds, alternatively spliced. [AF287958]	A_24_P912382	3105	AF287958	major histocompatibility complex, class I, A
EIF4E3	6.97602	down	2.8024	1.17465	-1.62775	Homo sapiens eukaryotic translation initiation factor 4E family member 3 (EIF4E3), transcript variant 2, mRNA [NM_173359]	A_23_P406425	317649	NM_173359	eukaryotic translation initiation factor 4E family member 3
GPRASP2	6.97158	down	2.80149	1.3265	-1.47499	Homo sapiens G protein-coupled receptor associated sorting protein 2 (GPRASP2), transcript variant 1, mRNA [NM_001004051]	A_23_P408167	114928	NM_001004051	G protein-coupled receptor associated sorting protein 2
TEP1	6.97138	down	2.80144	1.01478	-1.78667	Homo sapiens telomerase-associated protein 1 (TEP1), mRNA [NM_007110]	A_24_P201973	7011	NM_007110	telomerase-associated protein 1
C7orf58	6.96953	down	2.80106	1.45296	-1.3481	Homo sapiens chromosome 7 open reading frame 58 (C7orf58), transcript variant 1, mRNA [NM_024913]	A_24_P187799	79974	NM_024913	chromosome 7 open reading frame 58
BEND4	6.96628	down	2.80039	1.45517	-1.34522	Homo sapiens BEN domain containing 4 (BEND4), transcript variant 1, mRNA [NM_207406]	A_24_P914625	389206	NM_207406	BEN domain containing 4
RGAG4	6.96583	down	2.8003	1.42926	-1.37103	Homo sapiens mRNA for KIAA2001 protein. [AB082532]	A_24_P289954	340526	AB082532	retrotransposon gag domain containing 4
	6.96324	down	2.79976	2.18171	-0.618044		A_24_P934083
ABAT	6.96161	down	2.79942	0.878997	-1.92042	Homo sapiens 4-aminobutyrate aminotransferase (ABAT), nuclear gene encoding mitochondrial protein, transcript variant 2, mRNA [NM_000663]	A_23_P152505	18	NM_000663	4-aminobutyrate aminotransferase
A1BG	6.9545	down	2.79795	0.562703	-2.23524	Homo sapiens alpha-1-B glycoprotein (A1BG), mRNA [NM_130786]	A_23_P38816	1	NM_130786	alpha-1-B glycoprotein
VIP	6.95206	down	2.79744	2.7786	-0.0188429	Homo sapiens vasoactive intestinal peptide (VIP), transcript variant 1, mRNA [NM_003381]	A_23_P19650	7432	NM_003381	vasoactive intestinal peptide
MCTP1	6.94999	down	2.79701	0.161603	-2.63541	Homo sapiens multiple C2 domains, transmembrane 1 (MCTP1), transcript variant L, mRNA [NM_024717]	A_23_P133293	79772	NM_024717	multiple C2 domains, transmembrane 1
ZNF568	6.94029	down	2.795	1.07599	-1.71901	Homo sapiens mRNA; cDNA DKFZp667O0524 (from clone DKFZp667O0524). [AL832834]	A_23_P67737	374900	AL832834	zinc finger protein 568
RNF6	6.9381	down	2.79454	2.61165	-0.18289	Homo sapiens ring finger protein (C3H2C3 type) 6 (RNF6), transcript variant 1, mRNA [NM_005977]	A_24_P144881	6049	NM_005977	ring finger protein (C3H2C3 type) 6
SERPING1	6.93603	down	2.79411	1.10995	-1.68416	Homo sapiens serpin peptidase inhibitor, clade G (C1 inhibitor), member 1 (SERPING1), transcript variant 1, mRNA [NM_000062]	A_23_P139123	710	NM_000062	serpin peptidase inhibitor, clade G (C1 inhibitor), member 1
TNNI2	6.92982	down	2.79282	0.278869	-2.51395	Homo sapiens troponin I type 2 (skeletal, fast) (TNNI2), transcript variant 1, mRNA [NM_003282]	A_23_P24784	7136	NM_003282	troponin I type 2 (skeletal, fast)
DHRS12	6.92787	down	2.79241	1.85352	-0.938894	Homo sapiens dehydrogenase/reductase (SDR family) member 12 (DHRS12), transcript variant 2, mRNA [NM_024705]	A_23_P205200	79758	NM_024705	dehydrogenase/reductase (SDR family) member 12
MBNL1	6.92422	down	2.79165	2.78976	-0.00188935	Homo sapiens muscleblind-like (Drosophila), mRNA (cDNA clone IMAGE:3935812). [BC005296]	A_24_P128057	4154	BC005296	muscleblind-like (Drosophila)
	6.91981	down	2.79073	1.58788	-1.20285	major histocompatibility complex, class I, J (pseudogene) (HLA-J), non-coding RNA [Source:RefSeq DNA;Acc:NR_024240] [ENST00000376793]	A_24_P263767
MECOM	6.91201	down	2.7891	1.03798	-1.75113	Homo sapiens MDS1 and EVI1 complex locus (MECOM), transcript variant 2, mRNA [NM_005241]	A_23_P317324	2122	NM_005241	MDS1 and EVI1 complex locus
EVC	6.90428	down	2.78749	-0.0178157	-2.80531	Homo sapiens tissue-type heart Ellis-van Creveld syndrome protein (EVC) mRNA, complete cds. [AF216184]	A_23_P167051	2121	AF216184	Ellis van Creveld syndrome
ZNF295	6.90296	down	2.78721	2.60684	-0.180378	Homo sapiens zinc finger protein 295 (ZNF295), transcript variant 2, mRNA [NM_020727]	A_23_P40503	49854	NM_020727	zinc finger protein 295
BACE1	6.9015	down	2.78691	0.331441	-2.45547	Homo sapiens beta-site APP-cleaving enzyme 1 (BACE1), transcript variant a, mRNA [NM_012104]	A_23_P52806	23621	NM_012104	beta-site APP-cleaving enzyme 1
	6.89623	down	2.78581	1.85122	-0.934588	Homo sapiens clone 20270+t7 immunoglobulin mu heavy chain mRNA, partial cds. [AY671312]	A_24_P315854		AY671312
	6.8866	down	2.78379	0.568063	-2.21573	Q9LQ44_ARATH (Q9LQ44) T30E16.29, partial (8%) [THC2528386]	A_24_P929083
ZSCAN18	6.88469	down	2.78339	2.00883	-0.774557	Homo sapiens zinc finger and SCAN domain containing 18 (ZSCAN18), transcript variant 3, mRNA [NM_023926]	A_23_P55682	65982	NM_023926	zinc finger and SCAN domain containing 18
	6.87487	down	2.78133	1.36309	-1.41824		A_24_P561165
COL6A2	6.87136	down	2.7806	1.2888	-1.4918	Homo sapiens collagen, type VI, alpha 2 (COL6A2), transcript variant 2C2, mRNA [NM_001849]	A_23_P211233	1292	NM_001849	collagen, type VI, alpha 2
HLA-C	6.87055	down	2.78043	1.10491	-1.67551	Human major histocompatibility class I HLA-Cw2.2 heavy chain mRNA, partial cds. [M26712]	A_23_P113716	3107	M26712	major histocompatibility complex, class I, C
C9orf89	6.86836	down	2.77997	1.24951	-1.53046	Homo sapiens chromosome 9 open reading frame 89 (C9orf89), mRNA [NM_032310]	A_23_P146367	84270	NM_032310	chromosome 9 open reading frame 89
C5orf23	6.86557	down	2.77938	1.56568	-1.2137	Homo sapiens chromosome 5 open reading frame 23 (C5orf23), mRNA [NM_024563]	A_23_P58676	79614	NM_024563	chromosome 5 open reading frame 23
	6.83777	down	2.77353	0.360872	-2.41265	Q9F8M7_CARHY (Q9F8M7) DTDP-glucose 4,6-dehydratase (Fragment), partial (11%) [THC2674306]	A_32_P171253
PLB1	6.82135	down	2.77006	2.7545	-0.0155577	Homo sapiens phospholipase B1, mRNA (cDNA clone IMAGE:6147102), complete cds. [BC065041]	A_24_P110926	151056	BC065041	phospholipase B1
TMEM106A	6.8199	down	2.76975	0.572988	-2.19676	Homo sapiens transmembrane protein 106A (TMEM106A), mRNA [NM_145041]	A_23_P435521	113277	NM_145041	transmembrane protein 106A
LOC91316	6.8166	down	2.76905	1.66562	-1.10343	Homo sapiens cDNA FLJ43820 fis, clone TESTI4002202, moderately similar to Lambda L-chain C region. [AK125808]	A_23_P143600	91316	AK125808	glucuronidase, beta/immunoglobulin lambda-like polypeptide 1 pseudogene
LOC344887	6.81268	down	2.76822	0.298834	-2.46939	Homo sapiens mRNA; cDNA DKFZp686B14224 (from clone DKFZp686B14224). [BX640843]	A_24_P68908	344887	BX640843	similar to hCG2041270
ATXN1	6.80666	down	2.76695	0.813481	-1.95347	Homo sapiens ataxin 1 (ATXN1), transcript variant 1, mRNA [NM_000332]	A_24_P294842	6310	NM_000332	ataxin 1
AKAP13	6.80494	down	2.76658	1.03601	-1.73057	Homo sapiens A kinase (PRKA) anchor protein 13 (AKAP13), transcript variant 1, mRNA [NM_006738]	A_24_P155761	11214	NM_006738	A kinase (PRKA) anchor protein 13
	6.80479	down	2.76655	1.38939	-1.37717	Homo sapiens cDNA FLJ38737 fis, clone KIDNE2011200. [AK096056]	A_24_P918441		AK096056
ABCA3	6.80157	down	2.76587	1.09494	-1.67093	Homo sapiens ATP-binding cassette, sub-family A (ABC1), member 3 (ABCA3), mRNA [NM_001089]	A_23_P140876	21	NM_001089	ATP-binding cassette, sub-family A (ABC1), member 3
	6.80135	down	2.76582	1.70609	-1.05974		A_32_P150721
SERPINB8	6.79873	down	2.76526	0.0950716	-2.67019	Homo sapiens serpin peptidase inhibitor, clade B (ovalbumin), member 8 (SERPINB8), transcript variant 2, mRNA [NM_198833]	A_23_P4561	5271	NM_198833	serpin peptidase inhibitor, clade B (ovalbumin), member 8
KLF10	6.79814	down	2.76514	1.6208	-1.14434	Homo sapiens Kruppel-like factor 10 (KLF10), transcript variant 1, mRNA [NM_005655]	A_23_P168828	7071	NM_005655	Kruppel-like factor 10
RTKN	6.79672	down	2.76484	1.10832	-1.65652	Homo sapiens rhotekin (RTKN), transcript variant 2, mRNA [NM_033046]	A_23_P120056	6242	NM_033046	rhotekin
	6.79375	down	2.76421	0.242111	-2.5221	AV661884 GLC Homo sapiens cDNA clone GLCGYF05 3', mRNA sequence [AV661884]	A_32_P20679		AV661884
	6.79212	down	2.76386	2.73566	-0.0282007	UI-H-FH1-bfk-o-16-0-UI.s1 NCI_CGAP_FH1 Homo sapiens cDNA clone UI-H-FH1-bfk-o-16-0-UI 3', mRNA sequence [BU618641]	A_32_P10403		BU618641
TRIM2	6.78859	down	2.76311	1.06087	-1.70224	Homo sapiens tripartite motif-containing 2 (TRIM2), transcript variant 1, mRNA [NM_015271]	A_23_P213141	23321	NM_015271	tripartite motif-containing 2
IL12RB2	6.78804	down	2.763	0.854065	-1.90893	Homo sapiens interleukin 12 receptor, beta 2 (IL12RB2), mRNA [NM_001559]	A_23_P72077	3595	NM_001559	interleukin 12 receptor, beta 2
TTC29	6.786	down	2.76256	2.68713	-0.0754355	Homo sapiens tetratricopeptide repeat domain 29 (TTC29), mRNA [NM_031956]	A_23_P92517	83894	NM_031956	tetratricopeptide repeat domain 29
CA13	6.7828	down	2.76188	0.883653	-1.87823	Homo sapiens carbonic anhydrase XIII (CA13), mRNA [NM_198584]	A_23_P381714	377677	NM_198584	carbonic anhydrase XIII
CKAP4	6.77824	down	2.76091	0.300767	-2.46014	Homo sapiens cytoskeleton-associated protein 4 (CKAP4), mRNA [NM_006825]	A_23_P48056	10970	NM_006825	cytoskeleton-associated protein 4
HLA-DRB4	6.77113	down	2.7594	0.867525	-1.89187	Homo sapiens major histocompatibility complex, class II, DR beta 4 (HLA-DRB4), mRNA [NM_021983]	A_24_P370472	3126	NM_021983	major histocompatibility complex, class II, DR beta 4
LRRK2	6.77088	down	2.75934	2.73958	-0.0197666	Homo sapiens leucine-rich repeat kinase 2 (LRRK2), mRNA [NM_198578]	A_23_P128447	120892	NM_198578	leucine-rich repeat kinase 2
RNF213	6.7671	down	2.75854	0.891284	-1.86725	Homo sapiens ring finger protein 213 (RNF213), transcript variant 1, mRNA [NM_020914]	A_24_P923884	57674	NM_020914	ring finger protein 213
	6.76476	down	2.75804	1.01163	-1.74641		A_32_P231547
RTN4RL1	6.76042	down	2.75711	1.38254	-1.37457	Homo sapiens reticulon 4 receptor-like 1 (RTN4RL1), mRNA [NM_178568]	A_23_P66481	146760	NM_178568	reticulon 4 receptor-like 1
	6.75613	down	2.7562	0.689944	-2.06625	Q6DQW2_MANSE (Q6DQW2) CAPA, partial (7%) [THC2514262]	A_24_P450493		BG528379
	6.75402	down	2.75575	1.21594	-1.5398	UI-E-CQ1-aew-l-18-0-UI.s1 UI-E-CQ1 Homo sapiens cDNA clone UI-E-CQ1-aew-l-18-0-UI 3', mRNA sequence [BM666601]	A_32_P216715		BM666601
SERPINB9	6.75261	down	2.75545	1.85627	-0.899175	Homo sapiens serpin peptidase inhibitor, clade B (ovalbumin), member 9 (SERPINB9), mRNA [NM_004155]	A_32_P38323	5272	NM_004155	serpin peptidase inhibitor, clade B (ovalbumin), member 9
ITGA6	6.74949	down	2.75478	0.180099	-2.57468	Homo sapiens integrin, alpha 6 (ITGA6), transcript variant 2, mRNA [NM_000210]	A_23_P210176	3655	NM_000210	integrin, alpha 6
XAF1	6.73602	down	2.7519	2.12897	-0.622927	Homo sapiens XIAP associated factor 1 (XAF1), transcript variant 1, mRNA [NM_017523]	A_23_P4283	54739	NM_017523	XIAP associated factor 1
ARF1	6.72628	down	2.74981	2.6197	-0.130106	Homo sapiens cDNA FLJ13741 fis, clone PLACE3000208. [AK023803]	A_24_P566891	375	AK023803	ADP-ribosylation factor 1
	6.72486	down	2.7495	1.97086	-0.778641		A_32_P167631
	6.71585	down	2.74757	0.531631	-2.21594	Homo sapiens mRNA; cDNA DKFZp686I18116 (from clone DKFZp686I18116). [AL833456]	A_24_P748377		AL833456
SGPL1	6.70994	down	2.7463	0.935774	-1.81053	Homo sapiens sphingosine-1-phosphate lyase 1 (SGPL1), mRNA [NM_003901]	A_24_P940815	8879	NM_003901	sphingosine-1-phosphate lyase 1
OGT	6.70893	down	2.74608	1.44779	-1.2983	Homo sapiens O-linked N-acetylglucosamine (GlcNAc) transferase (UDP-N-acetylglucosamine:polypeptide-N-acetylglucosaminyl transferase) (OGT), transcript variant 1, mRNA [NM_181672]	A_23_P381979	8473	NM_181672	O-linked N-acetylglucosamine (GlcNAc) transferase (UDP-N-acetylglucosamine:polypeptide-N-acetylglucosaminyl transferase)
	6.69958	down	2.74407	1.66424	-1.07983	Homo sapiens cDNA FLJ30333 fis, clone BRACE2007262. [AK054895]	A_32_P224888		AK054895
HIST3H2BB	6.69699	down	2.74351	2.71043	-0.0330836	Homo sapiens histone cluster 3, H2bb (HIST3H2BB), mRNA [NM_175055]	A_23_P332992	128312	NM_175055	histone cluster 3, H2bb
TBC1D2B	6.69689	down	2.74349	0.654172	-2.08932	Homo sapiens TBC1 domain family, member 2B (TBC1D2B), transcript variant 2, mRNA [NM_015079]	A_32_P361915	23102	NM_015079	TBC1 domain family, member 2B
DUSP26	6.69364	down	2.74279	2.29824	-0.444555	Homo sapiens dual specificity phosphatase 26 (putative) (DUSP26), mRNA [NM_024025]	A_23_P146134	78986	NM_024025	dual specificity phosphatase 26 (putative)
TMEM176B	6.68889	down	2.74177	2.16523	-0.576533	Homo sapiens transmembrane protein 176B (TMEM176B), transcript variant 1, mRNA [NM_014020]	A_23_P157007	28959	NM_014020	transmembrane protein 176B
FBP1	6.68616	down	2.74118	0.118859	-2.62232	Homo sapiens fructose-1,6-bisphosphatase 1 (FBP1), transcript variant 1, mRNA [NM_000507]	A_23_P257111	2203	NM_000507	fructose-1,6-bisphosphatase 1
SPTLC3	6.67762	down	2.73933	0.678229	-2.06111	Homo sapiens serine palmitoyltransferase, long chain base subunit 3 (SPTLC3), mRNA [NM_018327]	A_24_P49260	55304	NM_018327	serine palmitoyltransferase, long chain base subunit 3
HLA-DRB5	6.67013	down	2.73771	0.821906	-1.91581	Homo sapiens major histocompatibility complex, class II, DR beta 5 (HLA-DRB5), mRNA [NM_002125]	A_23_P45099	3127	NM_002125	major histocompatibility complex, class II, DR beta 5
	6.67003	down	2.73769	1.86304	-0.874657	Q53G33_HUMAN (Q53G33) Small nuclear ribonucleoprotein polypeptide C variant (Fragment), partial (19%) [THC2651178]	A_32_P220183
HLA-C	6.66161	down	2.73587	1.46148	-1.27439	Homo sapiens major histocompatibility complex, class I, C, mRNA (cDNA clone MGC:14707 IMAGE:4249847), complete cds. [BC008457]	A_23_P95917	3107	BC008457	major histocompatibility complex, class I, C
FAM81B	6.64802	down	2.73292	0.590616	-2.14231	Homo sapiens family with sequence similarity 81, member B (FAM81B), mRNA [NM_152548]	A_23_P360354	153643	NM_152548	family with sequence similarity 81, member B
OVGP1	6.64377	down	2.732	1.87523	-0.856772	Homo sapiens oviductal glycoprotein 1, 120kDa (OVGP1), mRNA [NM_002557]	A_23_P103756	5016	NM_002557	oviductal glycoprotein 1, 120kDa
C12orf54	6.62998	down	2.72901	1.91388	-0.815124	Homo sapiens chromosome 12 open reading frame 54 (C12orf54), mRNA [NM_152319]	A_23_P405878	121273	NM_152319	chromosome 12 open reading frame 54
LOC80054	6.62558	down	2.72805	0.180682	-2.54736	Homo sapiens hypothetical LOC80054 (LOC80054), non-coding RNA [NR_026887]	A_23_P5018	80054	NR_026887	hypothetical LOC80054
ZNF385D	6.62494	down	2.72791	2.42115	-0.306762	Homo sapiens zinc finger protein 385D (ZNF385D), mRNA [NM_024697]	A_23_P113748	79750	NM_024697	zinc finger protein 385D
NKX2-3	6.62434	down	2.72778	0.682397	-2.04538	Homo sapiens NK2 transcription factor related, locus 3 (Drosophila) (NKX2-3), mRNA [NM_145285]	A_23_P52425	159296	NM_145285	NK2 transcription factor related, locus 3 (Drosophila)
	6.61807	down	2.72641	1.42055	-1.30586		A_32_P172578
AHR	6.61734	down	2.72625	1.29033	-1.43592	Homo sapiens aryl hydrocarbon receptor (AHR), mRNA [NM_001621]	A_23_P215566	196	NM_001621	aryl hydrocarbon receptor
	6.61717	down	2.72621	1.28472	-1.4415	Homo sapiens NM-4 mRNA, complete cds. [AF336795]	A_24_P677525		AF336795
C10orf54	6.61367	down	2.72545	1.67837	-1.04708	Homo sapiens chromosome 10 open reading frame 54 (C10orf54), mRNA [NM_022153]	A_23_P24077	64115	NM_022153	chromosome 10 open reading frame 54
XAF1	6.60687	down	2.72397	2.07799	-0.645976	Homo sapiens XIAP associated factor 1 (XAF1), transcript variant 1, mRNA [NM_017523]	A_23_P4286	54739	NM_017523	XIAP associated factor 1
NLRC4	6.60518	down	2.7236	1.23024	-1.49336	Homo sapiens NLR family, CARD domain containing 4 (NLRC4), mRNA [NM_021209]	A_23_P119835	58484	NM_021209	NLR family, CARD domain containing 4
EPB41L3	6.59618	down	2.72163	-0.352756	-3.07439	Homo sapiens erythrocyte membrane protein band 4.1-like 3 (EPB41L3), mRNA [NM_012307]	A_23_P4536	23136	NM_012307	erythrocyte membrane protein band 4.1-like 3
	6.59461	down	2.72129	1.30979	-1.41149	AW340352 hd03g08.x1 Soares_NFL_T_GBC_S1 Homo sapiens cDNA clone IMAGE:2908478 3' similar to TR:P70413 P70413 CYCLIN D-INTERACTING MYB-LIKE PROTEIN. ;, mRNA sequence [AW340352]	A_32_P37584		AW340352
	6.5862	down	2.71945	2.33552	-0.383922	CA414006 UI-H-EZ0-ban-f-19-0-UI.s1 NCI_CGAP_Ch1 Homo sapiens cDNA clone UI-H-EZ0-ban-f-19-0-UI 3', mRNA sequence [CA414006]	A_32_P213103		CA414006
GCET2	6.5841	down	2.71899	-0.303309	-3.0223	Homo sapiens germinal center expressed transcript 2 (GCET2), transcript variant 2, mRNA [NM_001008756]	A_24_P182947	257144	NM_001008756	germinal center expressed transcript 2
RRP7B	6.58301	down	2.71875	1.05296	-1.66579	full-length cDNA clone CS0DJ012YO23 of T cells (Jurkat cell line) Cot 10-normalized of Homo sapiens (human). [CR622757]	A_24_P365679	91695	CR622757	ribosomal RNA processing 7 homolog B (S. cerevisiae)
DKFZp667F0711	6.58217	down	2.71856	2.70431	-0.0142523	Putative uncharacterized protein DKFZp667F0711 Fragment [Source:UniProtKB/TrEMBL;Acc:Q8TCQ9] [ENST00000391437]	A_32_P60606	399716	AL713753	hypothetical protein DKFZp667F0711
LAT2	6.58041	down	2.71818	0.414859	-2.30332	Homo sapiens linker for activation of T cells family, member 2 (LAT2), transcript variant 1, mRNA [NM_032464]	A_24_P351852	7462	NM_032464	linker for activation of T cells family, member 2
RAPGEF2	6.57383	down	2.71673	1.26942	-1.44732	Homo sapiens mRNA; cDNA DKFZp586O1422 (from clone DKFZp586O1422). [AL117397]	A_24_P935919	9693	AL117397	Rap guanine nucleotide exchange factor (GEF) 2
GPR162	6.57376	down	2.71672	1.70232	-1.0144	Homo sapiens G protein-coupled receptor 162 (GPR162), transcript variant A-2, mRNA [NM_019858]	A_24_P287392	27239	NM_019858	G protein-coupled receptor 162
SLC15A3	6.56903	down	2.71568	0.815077	-1.9006	Homo sapiens solute carrier family 15, member 3 (SLC15A3), transcript variant 1, mRNA [NM_016582]	A_23_P75786	51296	NM_016582	solute carrier family 15, member 3
LOC100131289	6.5651	down	2.71482	1.28445	-1.43037	Homo sapiens cDNA FLJ26946 fis, clone RCT08108. [AK130456]	A_32_P74752	100131289	AK130456	similar to hCG1820927
C7orf58	6.56258	down	2.71426	1.0473	-1.66697	Homo sapiens chromosome 7 open reading frame 58 (C7orf58), transcript variant 1, mRNA [NM_024913]	A_24_P943781	79974	NM_024913	chromosome 7 open reading frame 58
C11orf66	6.55568	down	2.71275	1.46959	-1.24315	Homo sapiens chromosome 11 open reading frame 66 (C11orf66), transcript variant 1, mRNA [NM_145017]	A_23_P98571	220004	NM_145017	chromosome 11 open reading frame 66
FAM129C	6.54847	down	2.71116	2.3525	-0.35866	Homo sapiens family with sequence similarity 129, member C (FAM129C), transcript variant 1, mRNA [NM_173544]	A_24_P940348	199786	NM_173544	family with sequence similarity 129, member C
HIST1H2BE	6.54488	down	2.71037	2.71234	0.00197538	Homo sapiens histone cluster 1, H2be (HIST1H2BE), mRNA [NM_003523]	A_23_P40470	8344	NM_003523	histone cluster 1, H2be
	6.54043	down	2.70938	0.616629	-2.09276		A_24_P106166
	6.53409	down	2.70799	1.56417	-1.14381	Q9BMT5_CIOIN (Q9BMT5) Gsx, partial (5%) [THC2688196]	A_32_P133780
SCN3A	6.52937	down	2.70694	2.70971	0.00276609	Homo sapiens sodium channel, voltage-gated, type III, alpha subunit (SCN3A), transcript variant 1, mRNA [NM_006922]	A_24_P85888	6328	NM_006922	sodium channel, voltage-gated, type III, alpha subunit
	6.52026	down	2.70493	2.62269	-0.0822414	AB002334 Start codon is not identified {Homo sapiens} (exp=-1; wgp=0; cg=0), partial (9%) [THC2689175]	A_24_P917021
LTBP3	6.51	down	2.70266	1.70335	-0.999305	Homo sapiens latent transforming growth factor beta binding protein 3 (LTBP3), transcript variant 2, mRNA [NM_021070]	A_24_P298360	4054	NM_021070	latent transforming growth factor beta binding protein 3
FCN1	6.50243	down	2.70098	0.769653	-1.93133	Homo sapiens ficolin (collagen/fibrinogen domain containing) 1 (FCN1), mRNA [NM_002003]	A_23_P157875	2219	NM_002003	ficolin (collagen/fibrinogen domain containing) 1
FAM7A1	6.49638	down	2.69964	1.15894	-1.5407	Homo sapiens family with sequence similarity 7, member A1 (FAM7A1), non-coding RNA [NR_026858]	A_32_P203786	89838	NR_026858	family with sequence similarity 7, member A1
	6.49435	down	2.69919	2.76344	0.0642526	Homo sapiens cDNA FLJ13866 fis, clone THYRO1001213. [AK023928]	A_24_P916972		AK023928
	6.49199	down	2.69866	1.46043	-1.23823		A_32_P12703
TMEM204	6.4907	down	2.69837	0.79517	-1.90321	Homo sapiens transmembrane protein 204, mRNA (cDNA clone MGC:10688 IMAGE:3622114), complete cds. [BC004932]	A_23_P37685	79652	BC004932	transmembrane protein 204
FAM69B	6.48972	down	2.69816	0.65244	-2.04572	Homo sapiens family with sequence similarity 69, member B (FAM69B), mRNA [NM_152421]	A_23_P431305	138311	NM_152421	family with sequence similarity 69, member B
	6.48028	down	2.69606	0.72958	-1.96647	golgi autoantigen, golgin subfamily a, 9 pseudogene [Source:HGNC Symbol;Acc:26660] [ENST00000450802]	A_32_P42236		BM461836
DOCK10	6.48016	down	2.69603	0.858407	-1.83762	Homo sapiens mRNA for KIAA0694 protein, partial cds. [AB014594]	A_24_P391811	55619	AB014594	dedicator of cytokinesis 10
	6.47074	down	2.69393	1.09793	-1.596		A_32_P127200
GSN	6.47066	down	2.69391	0.495417	-2.1985	Homo sapiens gelsolin (amyloidosis, Finnish type) (GSN), transcript variant 2, mRNA [NM_198252]	A_23_P255884	2934	NM_198252	gelsolin (amyloidosis, Finnish type)
	6.4696	down	2.69368	-0.251431	-2.94511	Homo sapiens, clone IMAGE:5173389, mRNA. [BC039676]	A_32_P61936		BC039676
KLHL15	6.46731	down	2.69317	2.80097	0.107802	Homo sapiens kelch-like 15 (Drosophila) (KLHL15), mRNA [NM_030624]	A_32_P195647	80311	NM_030624	kelch-like 15 (Drosophila)
PANX2	6.46664	down	2.69302	1.4589	-1.23412	Homo sapiens pannexin 2 (PANX2), transcript variant 2, mRNA [NM_001160300]	A_23_P155162	56666	NM_001160300	pannexin 2
DPYSL3	6.4652	down	2.6927	2.54808	-0.144614	Homo sapiens dihydropyrimidinase-like 3 (DPYSL3), mRNA [NM_001387]	A_23_P7528	1809	NM_001387	dihydropyrimidinase-like 3
SGK269	6.46399	down	2.69243	2.69921	0.00677991	Homo sapiens NKF3 kinase family member (SGK269), mRNA [NM_024776]	A_24_P933802	79834	NM_024776	NKF3 kinase family member
	6.45927	down	2.69137	0.365736	-2.32563		A_32_P232647
PARD3B	6.45434	down	2.69027	2.8225	0.132234	Homo sapiens par-3 partitioning defective 3 homolog B (C. elegans) (PARD3B), transcript variant a, mRNA [NM_205863]	A_23_P113367	117583	NM_205863	par-3 partitioning defective 3 homolog B (C. elegans)
CXCL3	6.45348	down	2.69008	2.16452	-0.525552	Homo sapiens chemokine (C-X-C motif) ligand 3 (CXCL3), mRNA [NM_002090]	A_24_P251764	2921	NM_002090	chemokine (C-X-C motif) ligand 3
SLC7A8	6.446	down	2.6884	0.996813	-1.69159	Homo sapiens solute carrier family 7 (amino acid transporter, L-type), member 8 (SLC7A8), transcript variant 2, mRNA [NM_182728]	A_23_P205489	23428	NM_182728	solute carrier family 7 (amino acid transporter, L-type), member 8
PGLYRP1	6.44279	down	2.68768	2.48965	-0.198036	Homo sapiens peptidoglycan recognition protein 1 (PGLYRP1), mRNA [NM_005091]	A_23_P208747	8993	NM_005091	peptidoglycan recognition protein 1
PAWR	6.44159	down	2.68742	0.39006	-2.29736	Homo sapiens PRKC, apoptosis, WT1, regulator (PAWR), mRNA [NM_002583]	A_23_P53663	5074	NM_002583	PRKC, apoptosis, WT1, regulator
MYLK	6.43655	down	2.68629	0.0776663	-2.60862	Homo sapiens myosin light chain kinase (MYLK), transcript variant 1, mRNA [NM_053025]	A_23_P143817	4638	NM_053025	myosin light chain kinase
CMTM3	6.42755	down	2.68427	0.0920153	-2.59225	Homo sapiens CKLF-like MARVEL transmembrane domain containing 3 (CMTM3), transcript variant 1, mRNA [NM_144601]	A_23_P88865	123920	NM_144601	CKLF-like MARVEL transmembrane domain containing 3
OBFC1	6.42665	down	2.68407	1.2412	-1.44287	Homo sapiens oligonucleotide/oligosaccharide-binding fold containing 1 (OBFC1), mRNA [NM_024928]	A_24_P759674	79991	NM_024928	oligonucleotide/oligosaccharide-binding fold containing 1
PTGIR	6.42663	down	2.68406	0.681866	-2.0022	Homo sapiens prostaglandin I2 (prostacyclin) receptor (IP) (PTGIR), mRNA [NM_000960]	A_23_P340848	5739	NM_000960	prostaglandin I2 (prostacyclin) receptor (IP)
WNT11	6.42126	down	2.68286	0.281882	-2.40097	Homo sapiens wingless-type MMTV integration site family, member 11 (WNT11), mRNA [NM_004626]	A_24_P253003	7481	NM_004626	wingless-type MMTV integration site family, member 11
ZFAND5	6.41812	down	2.68215	2.6032	-0.0789531	Homo sapiens zinc finger, AN1-type domain 5 (ZFAND5), transcript variant c, mRNA [NM_006007]	A_24_P290354	7763	NM_006007	zinc finger, AN1-type domain 5
CLK1	6.41812	down	2.68215	2.2592	-0.422949	Homo sapiens CDC-like kinase 1 (CLK1), transcript variant 1, mRNA [NM_004071]	A_23_P16817	1195	NM_004071	CDC-like kinase 1
THBS3	6.41554	down	2.68157	1.99196	-0.689607	Homo sapiens thrombospondin 3 (THBS3), mRNA [NM_007112]	A_23_P201047	7059	NM_007112	thrombospondin 3
TMEM92	6.41467	down	2.68137	0.782035	-1.89934	Homo sapiens transmembrane protein 92 (TMEM92), transcript variant 1, mRNA [NM_153229]	A_23_P38388	162461	NM_153229	transmembrane protein 92
	6.41063	down	2.68047	1.02509	-1.65538		A_32_P35603
NLRC5	6.40209	down	2.67854	1.91628	-0.76226	Homo sapiens NLR family, CARD domain containing 5 (NLRC5), mRNA [NM_032206]	A_23_P26583	84166	NM_032206	NLR family, CARD domain containing 5
	6.40154	down	2.67842	1.64823	-1.03019	Q8INN3_DROME (Q8INN3) CG31415-PA (IP07196p), partial (7%) [THC2691966]	A_32_P15874
KBTBD11	6.40102	down	2.6783	-0.2569	-2.9352	Homo sapiens kelch repeat and BTB (POZ) domain containing 11 (KBTBD11), mRNA [NM_014867]	A_23_P94319	9920	NM_014867	kelch repeat and BTB (POZ) domain containing 11
	6.4	down	2.67807	1.08545	-1.59262	Homo sapiens, clone IMAGE:4214654, mRNA. [BC035518]	A_32_P200947		BC035518
LOC100240734	6.39835	down	2.6777	2.39878	-0.27892	Homo sapiens hypothetical LOC100240734 (LOC100240734), non-coding RNA [NR_026657]	A_32_P99032	100240734	NR_026657	hypothetical LOC100240734
FAT4	6.39346	down	2.6766	0.359421	-2.31718	Homo sapiens FAT tumor suppressor homolog 4 (Drosophila) (FAT4), mRNA [NM_024582]	A_23_P18649	79633	NM_024582	FAT tumor suppressor homolog 4 (Drosophila)
	6.39244	down	2.67637	2.48422	-0.19215		A_32_P201792
TRIM74	6.3921	down	2.67629	1.86948	-0.806813	Homo sapiens tripartite motif-containing 74 (TRIM74), mRNA [NM_198853]	A_24_P109375	378108	NM_198853	tripartite motif-containing 74
UBTD2	6.3872	down	2.67518	0.288816	-2.38637	Homo sapiens ubiquitin domain containing 2 (UBTD2), mRNA [NM_152277]	A_23_P19061	92181	NM_152277	ubiquitin domain containing 2
	6.38154	down	2.6739	1.6781	-0.995808		A_32_P139708
LCN6	6.38005	down	2.67357	2.61095	-0.0626216	Homo sapiens lipocalin 6 (LCN6), mRNA [NM_198946]	A_23_P83184	158062	NM_198946	lipocalin 6
BACH2	6.37751	down	2.67299	1.4548	-1.21819	Homo sapiens BTB and CNC homology 1, basic leucine zipper transcription factor 2 (BACH2), transcript variant 1, mRNA [NM_021813]	A_23_P30634	60468	NM_021813	BTB and CNC homology 1, basic leucine zipper transcription factor 2
	6.37078	down	2.67147	2.62377	-0.0477041	Homo sapiens cDNA FLJ40724 fis, clone THYMU2028724. [AK098043]	A_24_P476081		AK098043
LOC645277	6.36481	down	2.67012	1.49793	-1.17219	PREDICTED: Homo sapiens Uncharacterized protein LOC645277 (LOC645277), mRNA [XM_928321]	A_32_P49867	645277	XM_928321	Uncharacterized protein LOC645277
	6.35417	down	2.6677	3.12529	0.457585	Homo sapiens mRNA for atrophin-1 variant protein. [AB209345]	A_23_P2489		AB209345
ETS1	6.34955	down	2.66666	2.75752	0.0908614	Homo sapiens v-ets erythroblastosis virus E26 oncogene homolog 1 (avian) (ETS1), transcript variant 2, mRNA [NM_005238]	A_23_P127525	2113	NM_005238	v-ets erythroblastosis virus E26 oncogene homolog 1 (avian)
	6.3419	down	2.66492	0.803748	-1.86117	AA890297 aj94e10.s1 Soares_parathyroid_tumor_NbHPA Homo sapiens cDNA clone IMAGE:1404138 3', mRNA sequence [AA890297]	A_32_P226801		AA890297
GLYATL1	6.33952	down	2.66437	0.623704	-2.04067	Homo sapiens glycine-N-acyltransferase-like 1 (GLYATL1), mRNA [NM_080661]	A_23_P370666	92292	NM_080661	glycine-N-acyltransferase-like 1
NBEA	6.33761	down	2.66394	1.03507	-1.62887	Homo sapiens neurobeachin (NBEA), mRNA [NM_015678]	A_23_P65278	26960	NM_015678	neurobeachin
UPP1	6.33153	down	2.66255	0.619697	-2.04286	Homo sapiens uridine phosphorylase 1, mRNA (cDNA clone MGC:54255 IMAGE:5549432), complete cds. [BC047030]	A_23_P147805	7378	BC047030	uridine phosphorylase 1
HLA-DQB2	6.32825	down	2.66181	1.05109	-1.61071	Homo sapiens major histocompatibility complex, class II, DQ beta 2 (HLA-DQB2), non-coding RNA [NR_003937]	A_23_P19510	3120	NR_003937	major histocompatibility complex, class II, DQ beta 2
ITPRIPL2	6.32779	down	2.6617	0.0989771	-2.56272	Homo sapiens inositol 1,4,5-triphosphate receptor interacting protein-like 2 (ITPRIPL2), transcript variant 1, mRNA [NM_001034841]	A_24_P835500	162073	NM_001034841	inositol 1,4,5-triphosphate receptor interacting protein-like 2
SGCB	6.31489	down	2.65876	1.3775	-1.28126	Homo sapiens sarcoglycan, beta (43kDa dystrophin-associated glycoprotein) (SGCB), mRNA [NM_000232]	A_23_P251104	6443	NM_000232	sarcoglycan, beta (43kDa dystrophin-associated glycoprotein)
CFHR3	6.30773	down	2.65712	1.85263	-0.804491	Homo sapiens complement factor H-related 3 (CFHR3), transcript variant 1, mRNA [NM_021023]	A_23_P103256	10878	NM_021023	complement factor H-related 3
ECHDC2	6.30466	down	2.65642	1.08858	-1.56784	Homo sapiens enoyl Coenzyme A hydratase domain containing 2 (ECHDC2), mRNA [NM_018281]	A_23_P200203	55268	NM_018281	enoyl Coenzyme A hydratase domain containing 2
CTNNB1	6.30245	down	2.65591	2.35529	-0.300625	Homo sapiens cDNA FLJ37923 fis, clone CTONG1000283, weakly similar to BETA-CATENIN. [AK095242]	A_24_P608330	1499	AK095242	catenin (cadherin-associated protein), beta 1, 88kDa
APOL6	6.30202	down	2.65582	0.93745	-1.71837	Homo sapiens apolipoprotein L, 6 (APOL6), mRNA [NM_030641]	A_24_P941167	80830	NM_030641	apolipoprotein L, 6
BHLHE41	6.30168	down	2.65574	0.655067	-2.00067	Homo sapiens basic helix-loop-helix family, member e41 (BHLHE41), mRNA [NM_030762]	A_23_P139500	79365	NM_030762	basic helix-loop-helix family, member e41
	6.30166	down	2.65573	1.69414	-0.961593	ALU1_HUMAN (P39188) Alu subfamily J sequence contamination warning entry, partial (9%) [THC2645797]	A_24_P602168
DDAH2	6.29027	down	2.65312	1.28093	-1.37219	Homo sapiens dimethylarginine dimethylaminohydrolase 2 (DDAH2), mRNA [NM_013974]	A_23_P19482	23564	NM_013974	dimethylarginine dimethylaminohydrolase 2
MS4A2	6.28795	down	2.65259	0.192515	-2.46007	Homo sapiens membrane-spanning 4-domains, subfamily A, member 2 (Fc fragment of IgE, high affinity I, receptor for; beta polypeptide) (MS4A2), transcript variant 1, mRNA [NM_000139]	A_23_P1904	2206	NM_000139	membrane-spanning 4-domains, subfamily A, member 2 (Fc fragment of IgE, high affinity I, receptor for; beta polypeptide)
	6.28738	down	2.65246	1.17076	-1.4817	ALU8_HUMAN (P39195) Alu subfamily SX sequence contamination warning entry, partial (20%) [THC2493376]	A_24_P724886		BQ437598
	6.28607	down	2.65216	1.62465	-1.02751		A_32_P181564
SERTAD1	6.27488	down	2.64959	2.59577	-0.0538193	Homo sapiens SERTA domain containing 1 (SERTAD1), mRNA [NM_013376]	A_23_P218463	29950	NM_013376	SERTA domain containing 1
CYYR1	6.27168	down	2.64885	1.00329	-1.64556	Homo sapiens cysteine/tyrosine-rich 1 (CYYR1), mRNA [NM_052954]	A_23_P17620	116159	NM_052954	cysteine/tyrosine-rich 1
OXT	6.26987	down	2.64844	1.08346	-1.56498	Homo sapiens oxytocin, prepropeptide (OXT), mRNA [NM_000915]	A_24_P382579	5020	NM_000915	oxytocin, prepropeptide
STAG3L1	6.26218	down	2.64666	1.35346	-1.2932	Homo sapiens mRNA; cDNA DKFZp434A0131 (from clone DKFZp434A0131). [AL137492]	A_23_P320837	54441	AL137492	stromal antigen 3-like 1
SLC18A2	6.26018	down	2.64621	0.374172	-2.27203	Homo sapiens solute carrier family 18 (vesicular monoamine), member 2 (SLC18A2), mRNA [NM_003054]	A_23_P52499	6571	NM_003054	solute carrier family 18 (vesicular monoamine), member 2
	6.25974	down	2.6461	1.71433	-0.93177	Homo sapiens full length insert cDNA clone YR04D03. [AF085913]	A_24_P927166		AF085913
HOXA11AS	6.2518	down	2.64427	0.187914	-2.45636	Homo sapiens HOXA11 antisense RNA (non-protein coding) (HOXA11AS), antisense RNA [NR_002795]	A_24_P280983	221883	NR_002795	HOXA11 antisense RNA (non-protein coding)
CYFIP2	6.24902	down	2.64363	0.126767	-2.51686	Homo sapiens cytoplasmic FMR1 interacting protein 2 (CYFIP2), transcript variant 2, mRNA [NM_001037332]	A_23_P167509	26999	NM_001037332	cytoplasmic FMR1 interacting protein 2
ATP10D	6.24768	down	2.64332	0.713928	-1.92939	Homo sapiens ATPase, class V, type 10D (ATP10D), mRNA [NM_020453]	A_23_P170280	57205	NM_020453	ATPase, class V, type 10D
	6.24239	down	2.6421	2.6329	-0.00919723	Homo sapiens immediate early response 2, mRNA (cDNA clone IMAGE:4297793), **** WARNING: chimeric clone ****. [BC009353]	A_32_P450879		BC009353
CDC14A	6.23337	down	2.64001	1.76676	-0.873256	Homo sapiens CDC14 cell division cycle 14 homolog A (S. cerevisiae) (CDC14A), transcript variant 3, mRNA [NM_033313]	A_23_P405110	8556	NM_033313	CDC14 cell division cycle 14 homolog A (S. cerevisiae)
ATP10D	6.23232	down	2.63977	0.595418	-2.04435	Homo sapiens ATPase, class V, type 10D (ATP10D), mRNA [NM_020453]	A_24_P919399	57205	NM_020453	ATPase, class V, type 10D
FCGR3A	6.22763	down	2.63868	3.36762	0.728934	Homo sapiens Fc fragment of IgG, low affinity IIIa, receptor (CD16a) (FCGR3A), transcript variant 1, mRNA [NM_000569]	A_23_P200728	2214	NM_000569	Fc fragment of IgG, low affinity IIIa, receptor (CD16a)
	6.22431	down	2.63792	0.598128	-2.03979	Homo sapiens cDNA FLJ25645 fis, clone SYN00113. [AK098511]	A_32_P129810		AK098511
H19	6.21811	down	2.63648	2.14427	-0.492203	Homo sapiens H19, imprinted maternally expressed transcript (non-protein coding) (H19), non-coding RNA [NR_002196]	A_24_P52697	283120	NR_002196	H19, imprinted maternally expressed transcript (non-protein coding)
LOC729680	6.21467	down	2.63568	0.271547	-2.36413	full-length cDNA clone CS0DI028YF10 of Placenta Cot 25-normalized of Homo sapiens (human). [CR596712]	A_32_P46840	729680	CR596712	hypothetical protein LOC729680
DOCK3	6.20443	down	2.6333	0.144746	-2.48855	Homo sapiens dedicator of cytokinesis 3 (DOCK3), mRNA [NM_004947]	A_24_P153643	1795	NM_004947	dedicator of cytokinesis 3
	6.19255	down	2.63053	1.56417	-1.06637	Q9P3E1_NEUCR (Q9P3E1) Related to rna-binding protein fus/tls, partial (5%) [THC2645586]	A_32_P232851
HIST1H2BC	6.19131	down	2.63025	2.7407	0.110454	Homo sapiens histone cluster 1, H2bc (HIST1H2BC), mRNA [NM_003526]	A_23_P93180	8347	NM_003526	histone cluster 1, H2bc
ZNF185	6.18796	down	2.62946	1.10595	-1.52351	Homo sapiens zinc finger protein 185 (LIM domain) (ZNF185), mRNA [NM_007150]	A_23_P11025	7739	NM_007150	zinc finger protein 185 (LIM domain)
ATP10A	6.18761	down	2.62938	1.07636	-1.55303	Homo sapiens ATPase, class V, type 10A (ATP10A), mRNA [NM_024490]	A_23_P65659	57194	NM_024490	ATPase, class V, type 10A
KCNQ1	6.18271	down	2.62824	0.0864186	-2.54182	Homo sapiens potassium voltage-gated channel, KQT-like subfamily, member 1 (KCNQ1), transcript variant 1, mRNA [NM_000218]	A_23_P429977	3784	NM_000218	potassium voltage-gated channel, KQT-like subfamily, member 1
LRCH1	6.17966	down	2.62753	1.64846	-0.979067	Homo sapiens leucine-rich repeats and calponin homology (CH) domain containing 1 (LRCH1), transcript variant 2, mRNA [NM_015116]	A_24_P170774	23143	NM_015116	leucine-rich repeats and calponin homology (CH) domain containing 1
CASP4	6.17949	down	2.62749	0.975731	-1.65176	Homo sapiens caspase 4, apoptosis-related cysteine peptidase (CASP4), transcript variant gamma, mRNA [NM_033306]	A_23_P35912	837	NM_033306	caspase 4, apoptosis-related cysteine peptidase
PGAP1	6.17498	down	2.62644	2.06544	-0.560991	Homo sapiens post-GPI attachment to proteins 1 (PGAP1), mRNA [NM_024989]	A_24_P933565	80055	NM_024989	post-GPI attachment to proteins 1
NR1D2	6.17261	down	2.62588	2.48371	-0.142175	Homo sapiens nuclear receptor subfamily 1, group D, member 2 (NR1D2), transcript variant 1, mRNA [NM_005126]	A_23_P302709	9975	NM_005126	nuclear receptor subfamily 1, group D, member 2
	6.16286	down	2.6236	2.59861	-0.0249935	AW138903 UI-H-BI1-aeq-e-09-0-UI.s1 NCI_CGAP_Sub3 Homo sapiens cDNA clone IMAGE:2720344 3', mRNA sequence [AW138903]	A_32_P42895		AW138903
DPYD	6.15843	down	2.62256	0.853089	-1.76947	Homo sapiens dihydropyrimidine dehydrogenase (DPYD), transcript variant 1, mRNA [NM_000110]	A_23_P43988	1806	NM_000110	dihydropyrimidine dehydrogenase
CCR1	6.15827	down	2.62253	-0.396185	-3.01871	Homo sapiens chemokine (C-C motif) receptor 1 (CCR1), mRNA [NM_001295]	A_24_P148717	1230	NM_001295	chemokine (C-C motif) receptor 1
FMOD	6.15709	down	2.62225	2.16589	-0.456363	Homo sapiens fibromodulin (FMOD), mRNA [NM_002023]	A_23_P114883	2331	NM_002023	fibromodulin
RAB32	6.15174	down	2.62099	0.013793	-2.6072	Homo sapiens RAB32, member RAS oncogene family (RAB32), mRNA [NM_006834]	A_23_P42375	10981	NM_006834	RAB32, member RAS oncogene family
LOC100131564	6.15141	down	2.62092	1.54015	-1.08076	Homo sapiens mRNA; cDNA DKFZp667D2123 (from clone DKFZp667D2123). [AL832786]	A_24_P481375	100131564	AL832786	hypothetical protein LOC100131564
SLC43A2	6.14817	down	2.62016	2.12039	-0.499772	Homo sapiens solute carrier family 43, member 2 (SLC43A2), mRNA [NM_152346]	A_24_P296508	124935	NM_152346	solute carrier family 43, member 2
BICC1	6.14765	down	2.62003	1.51624	-1.10379	bicaudal C homolog 1 (Drosophila) [Source:HGNC Symbol;Acc:19351] [ENST00000373886]	A_32_P119348	80114	AK130049	bicaudal C homolog 1 (Drosophila)
NAP1L2	6.14751	down	2.62	1.06901	-1.55099	Homo sapiens nucleosome assembly protein 1-like 2 (NAP1L2), mRNA [NM_021963]	A_23_P125705	4674	NM_021963	nucleosome assembly protein 1-like 2
	6.14261	down	2.61885	2.21388	-0.404974	Homo sapiens cDNA clone IMAGE:5276802. [BC046476]	A_32_P140132		BC046476
DPYD	6.13888	down	2.61798	1.20061	-1.41737	Homo sapiens dihydropyrimidine dehydrogenase (DPYD), transcript variant 1, mRNA [NM_000110]	A_23_P135548	1806	NM_000110	dihydropyrimidine dehydrogenase
ZNF385D	6.13585	down	2.61726	1.30812	-1.30914	zinc finger protein 385D [Source:HGNC Symbol;Acc:26191] [ENST00000281523]	A_24_P234554	79750		zinc finger protein 385D
CARD11	6.13041	down	2.61598	2.86664	0.250653	Homo sapiens cDNA FLJ39820 fis, clone SPLEN2010625. [AK097139]	A_24_P945262	84433	AK097139	caspase recruitment domain family, member 11
	6.12588	down	2.61492	1.79387	-0.821052		A_32_P62026
VN1R1	6.12516	down	2.61475	1.09493	-1.51982	Homo sapiens vomeronasal 1 receptor 1 (VN1R1), mRNA [NM_020633]	A_23_P78493	57191	NM_020633	vomeronasal 1 receptor 1
MCL1	6.12371	down	2.61441	2.90102	0.286609	Homo sapiens myeloid cell leukemia sequence 1 (BCL2-related) (MCL1), transcript variant 1, mRNA [NM_021960]	A_24_P319635	4170	NM_021960	myeloid cell leukemia sequence 1 (BCL2-related)
HLA-DRB3	6.11888	down	2.61327	0.838797	-1.77447	Human MHC class II HLA-DR-beta mRNA (DR3), partial cds. [M17380]	A_23_P145336	3125	M17380	major histocompatibility complex, class II, DR beta 3
HIST2H2BE	6.11337	down	2.61197	2.65499	0.043026	Homo sapiens histone cluster 2, H2be (HIST2H2BE), mRNA [NM_003528]	A_24_P156911	8349	NM_003528	histone cluster 2, H2be
PAG1	6.11249	down	2.61176	0.0899024	-2.52186	Homo sapiens phosphoprotein associated with glycosphingolipid microdomains 1 (PAG1), mRNA [NM_018440]	A_32_P61684	55824	NM_018440	phosphoprotein associated with glycosphingolipid microdomains 1
	6.11001	down	2.61118	1.72672	-0.884459	full-length cDNA clone CS0DB006YA08 of Neuroblastoma Cot 10-normalized of Homo sapiens (human). [CR623477]	A_24_P813550		CR623477
IL13RA2	6.10891	down	2.61091	2.5887	-0.0222145	Homo sapiens interleukin 13 receptor, alpha 2 (IL13RA2), mRNA [NM_000640]	A_23_P85209	3598	NM_000640	interleukin 13 receptor, alpha 2
	6.10373	down	2.60969	1.84052	-0.76917	Homo sapiens cDNA FLJ46683 fis, clone TRACH3011184, moderately similar to Ig kappa chain V-III region CLL precursor. [AK128525]	A_32_P39440		AK128525
	6.0998	down	2.60876	2.59129	-0.0174676	AT rich interactive domain 5A (MRF1-like) [Source:HGNC Symbol;Acc:17361] [ENST00000454558]	A_24_P929441		AY358167
EFNA1	6.09952	down	2.6087	1.88739	-0.721309	Homo sapiens ephrin-A1 (EFNA1), transcript variant 1, mRNA [NM_004428]	A_23_P113005	1942	NM_004428	ephrin-A1
NCOA7	6.09598	down	2.60786	1.96226	-0.645601	Homo sapiens nuclear receptor coactivator 7 (NCOA7), transcript variant 1, mRNA [NM_181782]	A_24_P12438	135112	NM_181782	nuclear receptor coactivator 7
	6.09369	down	2.60732	1.4044	-1.20292	Homo sapiens mRNA full length insert cDNA clone EUROIMAGE 362780. [AL079294]	A_32_P155841		AL079294
	6.09247	down	2.60703	0.810669	-1.79636	Q5BZZ9_SCHJA (Q5BZZ9) SJCHGC04398 protein (Fragment), partial (28%) [THC2732175]	A_32_P50587
	6.09117	down	2.60672	1.1869	-1.41982	Homo sapiens unknown mRNA. [AF136408]	A_32_P509964		AF136408
COL5A1	6.08959	down	2.60635	0.48598	-2.12037	Homo sapiens collagen, type V, alpha 1 (COL5A1), mRNA [NM_000093]	A_23_P83818	1289	NM_000093	collagen, type V, alpha 1
IL18RAP	6.08852	down	2.60609	1.75517	-0.850926	Homo sapiens interleukin 18 receptor accessory protein (IL18RAP), mRNA [NM_003853]	A_23_P28334	8807	NM_003853	interleukin 18 receptor accessory protein
OTUD1	6.08631	down	2.60557	2.14341	-0.462162	Homo sapiens OTU domain containing 1 (OTUD1), mRNA [NM_001145373]	A_32_P60459	220213	NM_001145373	OTU domain containing 1
NOTCH4	6.08316	down	2.60482	1.98382	-0.621	Homo sapiens Notch homolog 4 (Drosophila) (NOTCH4), mRNA [NM_004557]	A_23_P365614	4855	NM_004557	Notch homolog 4 (Drosophila)
	6.07745	down	2.60347	2.21118	-0.39229	AW833935 QV0-TT0009-161199-052-b02 TT0009 Homo sapiens cDNA, mRNA sequence [AW833935]	A_32_P198706		AW833935
	6.07606	down	2.60314	1.75205	-0.851087		A_32_P153889
FAM171B	6.0693	down	2.60153	1.56899	-1.03254	Homo sapiens family with sequence similarity 171, member B (FAM171B), mRNA [NM_177454]	A_32_P202759	165215	NM_177454	family with sequence similarity 171, member B
ERO1LB	6.06872	down	2.60139	1.28593	-1.31546	Homo sapiens ERO1-like beta (S. cerevisiae) (ERO1LB), mRNA [NM_019891]	A_23_P347618	56605	NM_019891	ERO1-like beta (S. cerevisiae)
TRA2B	6.06665	down	2.6009	2.58671	-0.014191	Homo sapiens htra2-beta-2 mRNA, complete cds. [U87836]	A_24_P145911	6434	U87836	transformer 2 beta homolog (Drosophila)
SFXN3	6.06661	down	2.60089	1.7294	-0.871495	Homo sapiens sideroflexin 3 (SFXN3), mRNA [NM_030971]	A_23_P161231	81855	NM_030971	sideroflexin 3
MORC4	6.06537	down	2.60059	0.310489	-2.29011	Homo sapiens MORC family CW-type zinc finger 4 (MORC4), transcript variant 1, mRNA [NM_024657]	A_23_P171117	79710	NM_024657	MORC family CW-type zinc finger 4
NAV1	6.06522	down	2.60056	0.644142	-1.95642	Homo sapiens neuron navigator 1 (NAV1), transcript variant 1, mRNA [NM_020443]	A_24_P102880	89796	NM_020443	neuron navigator 1
SH2D3C	6.06406	down	2.60028	0.58513	-2.01515	Homo sapiens SH2 domain containing 3C (SH2D3C), transcript variant 2, mRNA [NM_005489]	A_23_P71928	10044	NM_005489	SH2 domain containing 3C
NCRNA00181	6.06346	down	2.60014	0.993831	-1.60631	Homo sapiens non-protein coding RNA 181 (NCRNA00181), non-coding RNA [NR_015380]	A_24_P721699	503538	NR_015380	non-protein coding RNA 181
CIRBP	6.06151	down	2.59968	2.043	-0.556677	Homo sapiens cold inducible RNA binding protein (CIRBP), transcript variant 2, non-coding RNA [NR_023312]	A_23_P312652	1153	NR_023312	cold inducible RNA binding protein
ZNF709	6.05937	down	2.59917	1.44161	-1.15756	Homo sapiens zinc finger protein 709 (ZNF709), mRNA [NM_152601]	A_24_P365322	163051	NM_152601	zinc finger protein 709
SYNJ2	6.0586	down	2.59898	1.31047	-1.28852	Homo sapiens synaptojanin 2 (SYNJ2), mRNA [NM_003898]	A_23_P344719	8871	NM_003898	synaptojanin 2
H3F3B	6.05812	down	2.59887	2.12476	-0.474114	Homo sapiens H3 histone, family 3B (H3.3B) (H3F3B), mRNA [NM_005324]	A_24_P91035	3021	NM_005324	H3 histone, family 3B (H3.3B)
C9orf91	6.05679	down	2.59855	1.04548	-1.55307	Homo sapiens chromosome 9 open reading frame 91 (C9orf91), mRNA [NM_153045]	A_24_P915196	203197	NM_153045	chromosome 9 open reading frame 91
CHMP1B	6.05454	down	2.59802	2.39793	-0.200091	Homo sapiens chromatin modifying protein 1B (CHMP1B), mRNA [NM_020412]	A_23_P55551	57132	NM_020412	chromatin modifying protein 1B
GJC3	6.05072	down	2.59711	1.92872	-0.668388	Homo sapiens gap junction protein, gamma 3, 30.2kDa (GJC3), mRNA [NM_181538]	A_23_P59869	349149	NM_181538	gap junction protein, gamma 3, 30.2kDa
	6.04023	down	2.5946	1.07612	-1.51848		A_32_P146764
	6.03911	down	2.59434	1.35707	-1.23727	AGENCOURT_10425471 NIH_MGC_83 Homo sapiens cDNA clone IMAGE:6668772 5', mRNA sequence [BU930679]	A_32_P28712		BU930679
IFRD1	6.03547	down	2.59347	2.48111	-0.112355	Homo sapiens interferon-related developmental regulator 1 (IFRD1), transcript variant 2, mRNA [NM_001007245]	A_24_P137897	3475	NM_001007245	interferon-related developmental regulator 1
	6.03327	down	2.59294	2.19477	-0.398172	603250517F1 NIH_MGC_96 Homo sapiens cDNA clone IMAGE:5302157 5', mRNA sequence [BI597240]	A_32_P108554		BI597240
DNAH10	6.03084	down	2.59236	2.87279	0.280435	Homo sapiens dynein, axonemal, heavy chain 10 (DNAH10), mRNA [NM_207437]	A_32_P228268	196385	NM_207437	dynein, axonemal, heavy chain 10
SCAMP5	6.02014	down	2.5898	0.283366	-2.30643	Homo sapiens secretory carrier membrane protein 5 (SCAMP5), mRNA [NM_138967]	A_23_P152047	192683	NM_138967	secretory carrier membrane protein 5
MUC20	6.01795	down	2.58927	1.61664	-0.972632	Homo sapiens mucin 20, cell surface associated (MUC20), transcript variant L, mRNA [NM_152673]	A_23_P92222	200958	NM_152673	mucin 20, cell surface associated
CYFIP2	6.0153	down	2.58864	0.351906	-2.23673	Homo sapiens cytoplasmic FMR1 interacting protein 2 (CYFIP2), transcript variant 2, mRNA [NM_001037332]	A_23_P156117	26999	NM_001037332	cytoplasmic FMR1 interacting protein 2
DBNDD2	6.00977	down	2.58731	0.745637	-1.84167	Homo sapiens dysbindin (dystrobrevin binding protein 1) domain containing 2 (DBNDD2), transcript variant 6, mRNA [NM_001048226]	A_23_P28772	55861	NM_001048226	dysbindin (dystrobrevin binding protein 1) domain containing 2
RHOBTB1	6.00825	down	2.58694	0.78751	-1.79943	Homo sapiens Rho-related BTB domain containing 1 (RHOBTB1), transcript variant 1, mRNA [NM_014836]	A_24_P158536	9886	NM_014836	Rho-related BTB domain containing 1
SLC27A1	5.99629	down	2.58407	1.12324	-1.46083	Homo sapiens solute carrier family 27 (fatty acid transporter), member 1 (SLC27A1), mRNA [NM_198580]	A_24_P382489	376497	NM_198580	solute carrier family 27 (fatty acid transporter), member 1
	5.9889	down	2.58229	2.50076	-0.0815287	Homo sapiens mRNA for FLJ00217 protein. [AK074144]	A_23_P354547		AK074144
	5.98757	down	2.58197	2.30589	-0.276084	phosphoglycerate kinase {alternatively spliced} [human, phosphoglycerate kinase deficient patient with episodes of muscl, mRNA Partial Mutant, 307 nt]. [S81916]	A_24_P119774		S81916
	5.98735	down	2.58192	1.88541	-0.696508	HUMSEF21A SEF2-1A protein {Homo sapiens} (exp=-1; wgp=0; cg=0), partial (5%) [THC2551774]	A_32_P75399
PLEKHG4B	5.98527	down	2.58142	1.95352	-0.627897	Homo sapiens pleckstrin homology domain containing, family G (with RhoGef domain) member 4B (PLEKHG4B), mRNA [NM_052909]	A_32_P129269	153478	NM_052909	pleckstrin homology domain containing, family G (with RhoGef domain) member 4B
SKAP1	5.98494	down	2.58134	1.43356	-1.14778	Homo sapiens src kinase associated phosphoprotein 1 (SKAP1), transcript variant 1, mRNA [NM_003726]	A_23_P100730	8631	NM_003726	src kinase associated phosphoprotein 1
LOC643733	5.97897	down	2.5799	1.50559	-1.0743	Homo sapiens mRNA; cDNA DKFZp667O0320 (from clone DKFZp667O0320). [AL833655]	A_23_P24507	643733	AL833655	hypothetical LOC643733
	5.97017	down	2.57777	1.77779	-0.799983	Homo sapiens mRNA; cDNA DKFZp686N1452 (from clone DKFZp686N1452). [BX647987]	A_32_P29149		BX647987
SLC8A3	5.96828	down	2.57732	0.574328	-2.00299	Homo sapiens solute carrier family 8 (sodium/calcium exchanger), member 3 (SLC8A3), transcript variant c, mRNA [NM_183002]	A_24_P167654	6547	NM_183002	solute carrier family 8 (sodium/calcium exchanger), member 3
MNDA	5.96805	down	2.57726	-0.246809	-2.82407	Homo sapiens myeloid cell nuclear differentiation antigen (MNDA), mRNA [NM_002432]	A_23_P137935	4332	NM_002432	myeloid cell nuclear differentiation antigen
	5.96744	down	2.57711	1.75141	-0.825699	AF235005 suppression of tumorigenicity 16 protein {Homo sapiens} (exp=-1; wgp=0; cg=0), partial (13%) [THC2690931]	A_24_P37020
	5.96629	down	2.57683	1.55813	-1.0187	Homo sapiens cDNA FLJ12381 fis, clone MAMMA1002566. [AK022443]	A_24_P460763		AK022443
ALDH2	5.96127	down	2.57562	0.747402	-1.82822	Homo sapiens aldehyde dehydrogenase 2 family (mitochondrial) (ALDH2), nuclear gene encoding mitochondrial protein, mRNA [NM_000690]	A_23_P36745	217	NM_000690	aldehyde dehydrogenase 2 family (mitochondrial)
ZNF540	5.9596	down	2.57522	0.938427	-1.63679	Homo sapiens zinc finger protein 540 (ZNF540), transcript variant 2, mRNA [NM_152606]	A_23_P90542	163255	NM_152606	zinc finger protein 540
ZBTB8A	5.9585	down	2.57495	1.54309	-1.03186	Homo sapiens zinc finger and BTB domain containing 8A (ZBTB8A), mRNA [NM_001040441]	A_32_P108436	653121	NM_001040441	zinc finger and BTB domain containing 8A
CASC1	5.95799	down	2.57482	1.60864	-0.966189	Homo sapiens cancer susceptibility candidate 1 (CASC1), transcript variant 1, mRNA [NM_018272]	A_23_P95231	55259	NM_018272	cancer susceptibility candidate 1
	5.95678	down	2.57453	2.10354	-0.470991	ALU8_HUMAN (P39195) Alu subfamily SX sequence contamination warning entry, partial (10%) [THC2639056]	A_24_P713312
GPSM1	5.95593	down	2.57433	1.3086	-1.26573	Homo sapiens G-protein signaling modulator 1 (AGS3-like, C. elegans) (GPSM1), transcript variant 1, mRNA [NM_001145638]	A_32_P215938	26086	NM_001145638	G-protein signaling modulator 1 (AGS3-like, C. elegans)
GAS7	5.94071	down	2.57064	0.214847	-2.35579	Homo sapiens growth arrest-specific 7 (GAS7), transcript variant c, mRNA [NM_201433]	A_24_P395610	8522	NM_201433	growth arrest-specific 7
	5.94036	down	2.57055	1.4962	-1.07435	Homo sapiens cDNA clone IMAGE:7262608, with apparent retained intron. [BC069782]	A_23_P12826		BC069782
CAPG	5.93684	down	2.5697	0.0318956	-2.5378	Homo sapiens capping protein (actin filament), gelsolin-like (CAPG), mRNA [NM_001747]	A_23_P165636	822	NM_001747	capping protein (actin filament), gelsolin-like
ENC1	5.93441	down	2.56911	-0.0772988	-2.6464	Homo sapiens ectodermal-neural cortex (with BTB-like domain) (ENC1), mRNA [NM_003633]	A_24_P69095	8507	NM_003633	ectodermal-neural cortex (with BTB-like domain)
IFRD1	5.93017	down	2.56807	2.46713	-0.100938	Homo sapiens interferon-related developmental regulator 1 (IFRD1), transcript variant 2, mRNA [NM_001007245]	A_23_P251825	3475	NM_001007245	interferon-related developmental regulator 1
PRR5L	5.9262	down	2.56711	1.7206	-0.846504	Homo sapiens proline rich 5 like (PRR5L), transcript variant 2, mRNA [NM_024841]	A_24_P295633	79899	NM_024841	proline rich 5 like
CAMK1D	5.9234	down	2.56643	2.1828	-0.383625	Homo sapiens calcium/calmodulin-dependent protein kinase ID (CAMK1D), transcript variant 2, mRNA [NM_153498]	A_32_P208120	57118	NM_153498	calcium/calmodulin-dependent protein kinase ID
	5.921	down	2.56584	2.01626	-0.549583	Homo sapiens mRNA for FLJ00214 protein. [AK074141]	A_24_P76528		AK074141
ZBTB46	5.91868	down	2.56528	1.65277	-0.912507	zinc finger and BTB domain containing 46 [Source:HGNC Symbol;Acc:16094] [ENST00000245663]	A_24_P592012	140685	AK126720	zinc finger and BTB domain containing 46
CYR61	5.91816	down	2.56515	3.37475	0.809599	Homo sapiens cysteine-rich, angiogenic inducer, 61 (CYR61), mRNA [NM_001554]	A_23_P46429	3491	NM_001554	cysteine-rich, angiogenic inducer, 61
	5.91697	down	2.56486	2.55774	-0.00712037		A_32_P94176
ANKRD58	5.91656	down	2.56476	0.0356247	-2.52914	Homo sapiens ankyrin repeat domain 58 (ANKRD58), mRNA [NM_001105576]	A_32_P123255	347454	NM_001105576	ankyrin repeat domain 58
NEURL2	5.91571	down	2.56455	1.1679	-1.39665	Homo sapiens neuralized homolog 2 (Drosophila) (NEURL2), mRNA [NM_080749]	A_23_P165989	140825	NM_080749	neuralized homolog 2 (Drosophila)
CENPVL1	5.91171	down	2.56358	0.316811	-2.24676	Homo sapiens clone IMAGE:24166 hypothetical protein mRNA, partial cds. [AY730278]	A_32_P195719	389857	AY730278	centromere protein V-like 1
	5.90484	down	2.5619	2.56808	0.00618267	Homo sapiens testis spermatogenesis apoptosis-related protein 3 (TSARG3) mRNA, complete cds. [AF419291]	A_24_P32881		AF419291
	5.90447	down	2.56181	2.78688	0.225074	Q2NUU5_SODGM (Q2NUU5) Glutamate-aspartate ABC transporter ATP-binding component GltL, partial (7%) [THC2533854]	A_32_P184268
SFRS13B	5.90063	down	2.56087	-0.559957	-3.12082	Homo sapiens splicing factor, arginine/serine-rich 13B (SFRS13B), mRNA [NM_080743]	A_32_P456318	135295	NM_080743	splicing factor, arginine/serine-rich 13B
LOC400027	5.89546	down	2.5596	1.79123	-0.768371	Homo sapiens hypothetical protein LOC400027 (LOC400027), non-coding RNA [NR_028408]	A_24_P514517	400027	NR_028408	hypothetical protein LOC400027
UBR4	5.89475	down	2.55943	2.88597	0.326541	Homo sapiens mRNA for KIAA1307 protein, partial cds. [AB037728]	A_24_P410536	23352	AB037728	ubiquitin protein ligase E3 component n-recognin 4
PBX1	5.89027	down	2.55833	0.664406	-1.89393	Homo sapiens pre-B-cell leukemia homeobox 1 (PBX1), mRNA [NM_002585]	A_32_P25397	5087	NM_002585	pre-B-cell leukemia homeobox 1
TOX	5.87834	down	2.55541	1.6323	-0.92311	Homo sapiens thymocyte selection-associated high mobility group box (TOX), mRNA [NM_014729]	A_24_P226755	9760	NM_014729	thymocyte selection-associated high mobility group box
	5.87805	down	2.55534	-1.01438	-3.56971	full-length cDNA clone CS0CAP007YK21 of Thymus of Homo sapiens (human). [CR613944]	A_24_P867201		CR613944
	5.87786	down	2.55529	0.81857	-1.73672	Human mRNA for HLA class II DR-beta (HLA-DR B). [X12544]	A_24_P923271		X12544
CELF6	5.87197	down	2.55384	0.760764	-1.79308	Homo sapiens CUGBP, Elav-like family member 6 (CELF6), transcript variant 1, mRNA [NM_052840]	A_23_P140490	60677	NM_052840	CUGBP, Elav-like family member 6
	5.87184	down	2.55381	2.00212	-0.551697	DKFZp686P20246_r1 686 (synonym: hlcc3) Homo sapiens cDNA clone DKFZp686P20246 5', mRNA sequence [BX485389]	A_32_P150449		BX485389
CASP5	5.86466	down	2.55205	0.959709	-1.59234	Homo sapiens caspase 5, apoptosis-related cysteine peptidase (CASP5), transcript variant a, mRNA [NM_004347]	A_23_P47304	838	NM_004347	caspase 5, apoptosis-related cysteine peptidase
ADAM8	5.8622	down	2.55144	2.31342	-0.238019	Homo sapiens ADAM metallopeptidase domain 8 (ADAM8), transcript variant 1, mRNA [NM_001109]	A_24_P300777	101	NM_001109	ADAM metallopeptidase domain 8
	5.86005	down	2.55091	1.09462	-1.4563	Sequence 1231 from Patent EP1308459. [AX747706]	A_32_P220078		AX747706
YPEL1	5.84756	down	2.54783	1.16233	-1.38551	Homo sapiens yippee-like 1 (Drosophila) (YPEL1), mRNA [NM_013313]	A_32_P88120	29799	NM_013313	yippee-like 1 (Drosophila)
FA2H	5.84492	down	2.54718	2.81277	0.265591	Homo sapiens fatty acid 2-hydroxylase (FA2H), mRNA [NM_024306]	A_23_P49448	79152	NM_024306	fatty acid 2-hydroxylase
VWF	5.84321	down	2.54676	0.531554	-2.01521	Homo sapiens von Willebrand factor (VWF), mRNA [NM_000552]	A_23_P105562	7450	NM_000552	von Willebrand factor
	5.83936	down	2.54581	2.13628	-0.409534		A_32_P42976
ERAP2	5.83837	down	2.54556	0.891374	-1.65419	Homo sapiens endoplasmic reticulum aminopeptidase 2 (ERAP2), transcript variant 1, mRNA [NM_022350]	A_23_P30243	64167	NM_022350	endoplasmic reticulum aminopeptidase 2
EMR2	5.83816	down	2.54551	1.63376	-0.911753	Homo sapiens egf-like module containing, mucin-like, hormone receptor-like 2 (EMR2), transcript variant 1, mRNA [NM_013447]	A_23_P502336	30817	NM_013447	egf-like module containing, mucin-like, hormone receptor-like 2
HOXB3	5.8356	down	2.54488	1.79628	-0.748605	Homo sapiens homeobox B3 (HOXB3), mRNA [NM_002146]	A_24_P399220	3213	NM_002146	homeobox B3
TPD52L1	5.83537	down	2.54482	0.451136	-2.09369	Homo sapiens tumor protein D52-like 1 (TPD52L1), transcript variant 2, mRNA [NM_001003395]	A_23_P31143	7164	NM_001003395	tumor protein D52-like 1
SCN9A	5.83488	down	2.5447	2.12727	-0.417431	Homo sapiens sodium channel, voltage-gated, type IX, alpha subunit (SCN9A), mRNA [NM_002977]	A_24_P3005	6335	NM_002977	sodium channel, voltage-gated, type IX, alpha subunit
	5.83299	down	2.54424	1.32764	-1.2166	cDNA FLJ37045 fis, clone BRACE2012185HCG1652096, isoform CRA_a ; [Source:UniProtKB/TrEMBL;Acc:Q8N9J4] [ENST00000316124]	A_24_P940434		AK094364
FOLH1	5.83129	down	2.54381	0.321761	-2.22205	Homo sapiens folate hydrolase (prostate-specific membrane antigen) 1 (FOLH1), transcript variant 1, mRNA [NM_004476]	A_23_P47616	2346	NM_004476	folate hydrolase (prostate-specific membrane antigen) 1
SUGT1L1	5.82835	down	2.54309	1.05636	-1.48673	Homo sapiens SGT1, suppressor of G2 allele of SKP1 like 1 (S. cerevisiae) (SUGT1L1), non-coding RNA [NR_003365]	A_32_P101570	283507	NR_003365	SGT1, suppressor of G2 allele of SKP1 like 1 (S. cerevisiae)
IL11RA	5.82771	down	2.54293	1.88857	-0.65436	Homo sapiens interleukin 11 receptor, alpha (IL11RA), transcript variant 2, mRNA [NM_147162]	A_23_P71867	3590	NM_147162	interleukin 11 receptor, alpha
ABTB1	5.82588	down	2.54248	1.87439	-0.668086	Homo sapiens ankyrin repeat and BTB (POZ) domain containing 1 (ABTB1), transcript variant 2, mRNA [NM_172027]	A_23_P109643	80325	NM_172027	ankyrin repeat and BTB (POZ) domain containing 1
TRPC1	5.82363	down	2.54192	0.735508	-1.80641	Homo sapiens transient receptor potential cation channel, subfamily C, member 1 (TRPC1), mRNA [NM_003304]	A_24_P28977	7220	NM_003304	transient receptor potential cation channel, subfamily C, member 1
	5.81151	down	2.53891	1.07819	-1.46072	Q9BZV5_HUMAN (Q9BZV5) RANBP21, partial (3%) [THC2685688]	A_32_P151269
LOC646470	5.81052	down	2.53867	2.58086	0.0421948	Homo sapiens cDNA clone IMAGE:4816525. [BC018064]	A_32_P461784	646470	BC018064	similar to proteaseome (prosome, macropain) 28 subunit, 3
C17orf108	5.8101	down	2.53856	0.614085	-1.92448	Homo sapiens cDNA clone IMAGE:4797785. [BC042947]	A_32_P231941	201229	BC042947	chromosome 17 open reading frame 108
	5.80817	down	2.53808	0.766682	-1.7714	Homo sapiens hypothetical protein FLJ23185, mRNA (cDNA clone IMAGE:4994346), with apparent retained intron. [BC021857]	A_23_P68807		BC021857
IGFBP6	5.80619	down	2.53759	0.407159	-2.13043	Homo sapiens insulin-like growth factor binding protein 6 (IGFBP6), mRNA [NM_002178]	A_23_P139912	3489	NM_002178	insulin-like growth factor binding protein 6
	5.80287	down	2.53677	0.62626	-1.91051	Putative uncharacterized protein ENSP00000327024 [Source:UniProtKB/TrEMBL;Acc:A6NDR0] [ENST00000314246]	A_23_P140614		XM_001126407
UNQ565	5.79818	down	2.5356	2.33832	-0.197282	Homo sapiens clone DNA60283 IGYY565 (UNQ565) mRNA, complete cds. [AY358681]	A_23_P64280	100130428	AY358681	IGYY565
	5.79634	down	2.53514	1.13649	-1.39865	BX324349 BX324349 Homo sapiens T CELLS (JURKAT CELL LINE) COT 10-NORMALIZED Homo sapiens cDNA clone CS0DJ008YO15 5-PRIME, mRNA sequence [BX324349]	A_32_P32195		BX324349
CMAH	5.79431	down	2.53464	1.36102	-1.17362	Homo sapiens cytidine monophosphate-N-acetylneuraminic acid hydroxylase (CMP-N-acetylneuraminate monooxygenase) pseudogene (CMAH), transcript variant 1, non-coding RNA [NR_002174]	A_23_P351467	8418	NR_002174	cytidine monophosphate-N-acetylneuraminic acid hydroxylase (CMP-N-acetylneuraminate monooxygenase) pseudogene
TCEAL2	5.79238	down	2.53416	1.42482	-1.10933	Homo sapiens transcription elongation factor A (SII)-like 2 (TCEAL2), mRNA [NM_080390]	A_23_P85140	140597	NM_080390	transcription elongation factor A (SII)-like 2
MXD4	5.7923	down	2.53414	1.52967	-1.00447	Homo sapiens MAX dimerization protein 4 (MXD4), mRNA [NM_006454]	A_23_P423695	10608	NM_006454	MAX dimerization protein 4
AKT3	5.79185	down	2.53402	1.18406	-1.34996	Homo sapiens v-akt murine thymoma viral oncogene homolog 3 (protein kinase B, gamma) (AKT3), transcript variant 2, mRNA [NM_181690]	A_23_P160354	10000	NM_181690	v-akt murine thymoma viral oncogene homolog 3 (protein kinase B, gamma)
BEST1	5.78472	down	2.53225	1.42078	-1.11147	Homo sapiens bestrophin 1 (BEST1), transcript variant 1, mRNA [NM_004183]	A_23_P104996	7439	NM_004183	bestrophin 1
RNF125	5.78445	down	2.53218	1.39586	-1.13632	Homo sapiens ring finger protein 125 (RNF125), mRNA [NM_017831]	A_23_P101141	54941	NM_017831	ring finger protein 125
CYLD	5.78419	down	2.53212	1.48991	-1.0422	Homo sapiens cylindromatosis (turban tumor syndrome) (CYLD), transcript variant 1, mRNA [NM_015247]	A_23_P65996	1540	NM_015247	cylindromatosis (turban tumor syndrome)
	5.77981	down	2.53102	0.878312	-1.65271	BM819787 K-EST0087976 S16N667673 Homo sapiens cDNA clone S16N667673-2-E05 5', mRNA sequence [BM819787]	A_32_P165504		BM819787
	5.77757	down	2.53046	0.781779	-1.74868	AA451906 zx16h04.s1 Soares_total_fetus_Nb2HF8_9w Homo sapiens cDNA clone IMAGE:786679 3', mRNA sequence [AA451906]	A_32_P124125		AA451906
	5.7747	down	2.52975	1.025	-1.50475	GB	A_24_P170136
TMEM30B	5.77073	down	2.52875	1.87338	-0.655371	Homo sapiens transmembrane protein 30B (TMEM30B), mRNA [NM_001017970]	A_32_P129752	161291	NM_001017970	transmembrane protein 30B
RASSF9	5.76914	down	2.52836	2.48964	-0.0387123	Homo sapiens Ras association (RalGDS/AF-6) domain family (N-terminal) member 9 (RASSF9), mRNA [NM_005447]	A_24_P199251	9182	NM_005447	Ras association (RalGDS/AF-6) domain family (N-terminal) member 9
EHD2	5.76847	down	2.52819	1.96081	-0.567375	Homo sapiens EH-domain containing 2 (EHD2), mRNA [NM_014601]	A_24_P156113	30846	NM_014601	EH-domain containing 2
MAK	5.76319	down	2.52687	2.73877	0.211903	Homo sapiens male germ cell-associated kinase (MAK), mRNA [NM_005906]	A_24_P363278	4117	NM_005906	male germ cell-associated kinase
	5.76315	down	2.52686	2.05813	-0.468724	AV739664 CB Homo sapiens cDNA clone CBNAWB09 5', mRNA sequence [AV739664]	A_32_P15756		AV739664
AFF4	5.76114	down	2.52635	1.98898	-0.537374	Homo sapiens AF4/FMR2 family, member 4 (AFF4), mRNA [NM_014423]	A_24_P8318	27125	NM_014423	AF4/FMR2 family, member 4
ZC3H12A	5.76013	down	2.5261	2.49603	-0.0300674	Homo sapiens zinc finger CCCH-type containing 12A (ZC3H12A), mRNA [NM_025079]	A_23_P326160	80149	NM_025079	zinc finger CCCH-type containing 12A
FAM164A	5.75998	down	2.52606	1.51408	-1.01198	Homo sapiens family with sequence similarity 164, member A (FAM164A), mRNA [NM_016010]	A_23_P20363	51101	NM_016010	family with sequence similarity 164, member A
NKG7	5.75974	down	2.526	0.160742	-2.36526	Homo sapiens natural killer cell group 7 sequence (NKG7), mRNA [NM_005601]	A_23_P119042	4818	NM_005601	natural killer cell group 7 sequence
	5.75459	down	2.52471	0.753848	-1.77087	xr07c12.x1 NCI_CGAP_Lu28 Homo sapiens cDNA clone IMAGE:2759446 3' similar to gb:M24364 HLA CLASS II HISTOCOMPATIBILITY ANTIGEN, DQ(3) BETA CHAIN (HUMAN);, mRNA sequence [AW276186]	A_32_P191417		AW276186
FAM117A	5.75141	down	2.52391	2.40523	-0.118685	Homo sapiens family with sequence similarity 117, member A (FAM117A), mRNA [NM_030802]	A_23_P78053	81558	NM_030802	family with sequence similarity 117, member A
	5.75132	down	2.52389	2.42428	-0.0996116	Homo sapiens clone FBA1 Cri-du-chat region mRNA. [AF009267]	A_24_P636390		AF009267
	5.74697	down	2.5228	2.52931	0.00650589	ALU1_HUMAN (P39188) Alu subfamily J sequence contamination warning entry, partial (5%) [THC2662610]	A_24_P185516
SYNJ2	5.74301	down	2.52181	0.774648	-1.74716	Homo sapiens synaptojanin 2 (SYNJ2), mRNA [NM_003898]	A_23_P316974	8871	NM_003898	synaptojanin 2
MAP1A	5.74271	down	2.52173	0.874555	-1.64718	Homo sapiens microtubule-associated protein 1A (MAP1A), mRNA [NM_002373]	A_23_P163455	4130	NM_002373	microtubule-associated protein 1A
S1PR1	5.73753	down	2.52043	2.18851	-0.331921	Homo sapiens sphingosine-1-phosphate receptor 1 (S1PR1), mRNA [NM_001400]	A_23_P404481	1901	NM_001400	sphingosine-1-phosphate receptor 1
ZBTB10	5.73696	down	2.52029	2.09043	-0.429856	Homo sapiens zinc finger and BTB domain containing 10 (ZBTB10), transcript variant 2, mRNA [NM_023929]	A_23_P385114	65986	NM_023929	zinc finger and BTB domain containing 10
SELP	5.73155	down	2.51893	0.566593	-1.95233	Homo sapiens selectin P (granule membrane protein 140kDa, antigen CD62) (SELP), mRNA [NM_003005]	A_23_P137697	6403	NM_003005	selectin P (granule membrane protein 140kDa, antigen CD62)
CCDC88B	5.72989	down	2.51851	1.07678	-1.44173	Homo sapiens coiled-coil domain containing 88B (CCDC88B), mRNA [NM_032251]	A_23_P24389	283234	NM_032251	coiled-coil domain containing 88B
MTMR10	5.7269	down	2.51776	2.95552	0.43776	Homo sapiens cDNA FLJ20313 fis, clone HEP07820. [AK000320]	A_23_P117833	54893	AK000320	myotubularin related protein 10
EIF5	5.71494	down	2.51474	2.55535	0.0406124	Homo sapiens eukaryotic translation initiation factor 5 (EIF5), transcript variant 1, mRNA [NM_001969]	A_24_P398810	1983	NM_001969	eukaryotic translation initiation factor 5
SIGLEC5	5.71012	down	2.51352	1.41063	-1.10289	Human OB binding protein-2 (OB-BP2) mRNA, complete cds. [U71383]	A_23_P15995	8778	U71383	sialic acid binding Ig-like lectin 5
AADAT	5.70775	down	2.51292	1.01394	-1.49898	Homo sapiens aminoadipate aminotransferase (AADAT), transcript variant 1, mRNA [NM_016228]	A_23_P253484	51166	NM_016228	aminoadipate aminotransferase
DDX60	5.70723	down	2.51279	0.868041	-1.64475	Homo sapiens DEAD (Asp-Glu-Ala-Asp) box polypeptide 60 (DDX60), mRNA [NM_017631]	A_23_P41470	55601	NM_017631	DEAD (Asp-Glu-Ala-Asp) box polypeptide 60
PITPNC1	5.70593	down	2.51246	0.22612	-2.28634	Homo sapiens phosphatidylinositol transfer protein, cytoplasmic 1 (PITPNC1), transcript variant 2, mRNA [NM_181671]	A_23_P66473	26207	NM_181671	phosphatidylinositol transfer protein, cytoplasmic 1
ABTB1	5.70307	down	2.51174	1.70963	-0.802109	Homo sapiens ankyrin repeat and BTB (POZ) domain containing 1 (ABTB1), transcript variant 2, mRNA [NM_172027]	A_24_P200297	80325	NM_172027	ankyrin repeat and BTB (POZ) domain containing 1
SGIP1	5.70133	down	2.5113	2.21	-0.301299	Homo sapiens SH3-domain GRB2-like (endophilin) interacting protein 1 (SGIP1), mRNA [NM_032291]	A_23_P62881	84251	NM_032291	SH3-domain GRB2-like (endophilin) interacting protein 1
CD93	5.70131	down	2.51129	-0.393248	-2.90454	Homo sapiens CD93 molecule (CD93), mRNA [NM_012072]	A_32_P56001	22918	NM_012072	CD93 molecule
PRR15	5.70112	down	2.51124	1.8464	-0.664849	Homo sapiens proline rich 15 (PRR15), mRNA [NM_175887]	A_32_P154911	222171	NM_175887	proline rich 15
SLMO1	5.69413	down	2.50947	0.11945	-2.39002	Homo sapiens slowmo homolog 1 (Drosophila) (SLMO1), transcript variant 2, mRNA [NM_006553]	A_23_P38677	10650	NM_006553	slowmo homolog 1 (Drosophila)
HGF	5.69313	down	2.50922	-0.387597	-2.89682	hepatocyte growth factor (hepapoietin A; scatter factor) [Source:HGNC Symbol;Acc:4893] [ENST00000222390]	A_24_P944788	3082	X16323	hepatocyte growth factor (hepapoietin A; scatter factor)
TLE4	5.69249	down	2.50906	0.53874	-1.97032	Homo sapiens transducin-like enhancer of split 4 (E(sp1) homolog, Drosophila) (TLE4), mRNA [NM_007005]	A_23_P83094	7091	NM_007005	transducin-like enhancer of split 4 (E(sp1) homolog, Drosophila)
STK33	5.69105	down	2.5087	0.770915	-1.73778	Homo sapiens serine/threonine kinase 33 (STK33), mRNA [NM_030906]	A_23_P127915	65975	NM_030906	serine/threonine kinase 33
	5.68603	down	2.50742	1.0034	-1.50402	AGENCOURT_10278917 NIH_MGC_82 Homo sapiens cDNA clone IMAGE:6592459 5', mRNA sequence [BU561429]	A_32_P89152		BU561429
	5.685	down	2.50716	2.46811	-0.0390467		A_24_P941954
AHNAK	5.68226	down	2.50646	1.79427	-0.712194	Homo sapiens AHNAK nucleoprotein (AHNAK), transcript variant 1, mRNA [NM_001620]	A_24_P912684	79026	NM_001620	AHNAK nucleoprotein
	5.67742	down	2.50523	0.575112	-1.93012	602629505F1 NCI_CGAP_Skn4 Homo sapiens cDNA clone IMAGE:4754377 5', mRNA sequence [BG682198]	A_32_P93841		BG682198
ADAP2	5.67674	down	2.50506	0.359983	-2.14508	Homo sapiens ArfGAP with dual PH domains 2 (ADAP2), mRNA [NM_018404]	A_24_P373562	55803	NM_018404	ArfGAP with dual PH domains 2
	5.6764	down	2.50498	1.25183	-1.25314	BF432354 nac53b11.x1 NCI_CGAP_Brn23 Homo sapiens cDNA clone IMAGE:3406052 3', mRNA sequence [BF432354]	A_32_P135168		BF432354
DOCK4	5.6713	down	2.50368	1.77724	-0.726435	Homo sapiens dedicator of cytokinesis 4 (DOCK4), mRNA [NM_014705]	A_24_P324886	9732	NM_014705	dedicator of cytokinesis 4
	5.66503	down	2.50208	2.48136	-0.0207257	Q4S6D5_TETNG (Q4S6D5) Chromosome 9 SCAF14729, whole genome shotgun sequence, partial (3%) [THC2615760]	A_24_P482202
	5.66428	down	2.50189	0.677667	-1.82423	DA110513 BRACE3 Homo sapiens cDNA clone BRACE3027555 5', mRNA sequence [DA110513]	A_32_P156373		DA110513
TBC1D10C	5.66296	down	2.50156	0.847183	-1.65437	Homo sapiens TBC1 domain family, member 10C (TBC1D10C), mRNA [NM_198517]	A_24_P392201	374403	NM_198517	TBC1 domain family, member 10C
	5.66061	down	2.50096	-0.290771	-2.79173	Q8N4F7_HUMAN (Q8N4F7) Ring finger protein 175, partial (12%) [THC2637028]	A_32_P228438
C16orf45	5.66034	down	2.50089	1.28021	-1.22068	Homo sapiens chromosome 16 open reading frame 45 (C16orf45), transcript variant 1, mRNA [NM_033201]	A_23_P326319	89927	NM_033201	chromosome 16 open reading frame 45
PLEK	5.6518	down	2.49871	-0.247787	-2.7465	Homo sapiens pleckstrin (PLEK), mRNA [NM_002664]	A_23_P209678	5341	NM_002664	pleckstrin
LOC541467	5.64859	down	2.49789	2.11793	-0.379964	Homo sapiens hypothetical LOC541467, mRNA (cDNA clone IMAGE:5263822), partial cds. [BC036693]	A_32_P392636	541467	BC036693	hypothetical LOC541467
SLC10A2	5.63758	down	2.49508	2.78139	0.286317	Homo sapiens solute carrier family 10 (sodium/bile acid cotransporter family), member 2 (SLC10A2), mRNA [NM_000452]	A_23_P140009	6555	NM_000452	solute carrier family 10 (sodium/bile acid cotransporter family), member 2
CMAH	5.63708	down	2.49495	1.16792	-1.32703	Homo sapiens cytidine monophosphate-N-acetylneuraminic acid hydroxylase (CMP-N-acetylneuraminate monooxygenase) pseudogene (CMAH), transcript variant 1, non-coding RNA [NR_002174]	A_32_P176819	8418	NR_002174	cytidine monophosphate-N-acetylneuraminic acid hydroxylase (CMP-N-acetylneuraminate monooxygenase) pseudogene
RAB11FIP4	5.63209	down	2.49367	1.12675	-1.36692	Homo sapiens RAB11 family interacting protein 4 (class II) (RAB11FIP4), mRNA [NM_032932]	A_23_P38427	84440	NM_032932	RAB11 family interacting protein 4 (class II)
FXYD2	5.63133	down	2.49348	2.35405	-0.139426	Homo sapiens FXYD domain containing ion transport regulator 2 (FXYD2), transcript variant b, mRNA [NM_021603]	A_23_P161769	486	NM_021603	FXYD domain containing ion transport regulator 2
C9orf93	5.62831	down	2.4927	0.997636	-1.49507	Homo sapiens chromosome 9 open reading frame 93 (C9orf93), mRNA [NM_173550]	A_24_P195081	203238	NM_173550	chromosome 9 open reading frame 93
CBL	5.61967	down	2.49048	0.120857	-2.36963	Homo sapiens Cas-Br-M (murine) ecotropic retroviral transforming sequence (CBL), mRNA [NM_005188]	A_23_P339191	867	NM_005188	Cas-Br-M (murine) ecotropic retroviral transforming sequence
MYO1E	5.6171	down	2.48982	1.17391	-1.31592	Human myosin-IC mRNA, complete cds. [U14391]	A_23_P37497	4643	U14391	myosin IE
TRA2A	5.61457	down	2.48918	1.97398	-0.515197	Homo sapiens hAWMS1 mRNA, complete cds. [AB052759]	A_24_P929807	29896	AB052759	transformer 2 alpha homolog (Drosophila)
RASGEF1B	5.61035	down	2.48809	2.27549	-0.212602	Homo sapiens RasGEF domain family, member 1B (RASGEF1B), mRNA [NM_152545]	A_23_P331186	153020	NM_152545	RasGEF domain family, member 1B
SLC25A27	5.60996	down	2.48799	1.64869	-0.839305	Homo sapiens solute carrier family 25, member 27 (SLC25A27), nuclear gene encoding mitochondrial protein, mRNA [NM_004277]	A_24_P246841	9481	NM_004277	solute carrier family 25, member 27
AHNAK	5.60887	down	2.48771	1.66337	-0.824343	Homo sapiens AHNAK nucleoprotein (AHNAK), transcript variant 2, mRNA [NM_024060]	A_23_P21363	79026	NM_024060	AHNAK nucleoprotein
	5.60543	down	2.48682	1.17354	-1.31329	602240180F1 NIH_MGC_46 Homo sapiens cDNA clone IMAGE:4329066 5', mRNA sequence [BF972140]	A_32_P89432		BF972140
TLR6	5.6046	down	2.48661	1.38167	-1.10494	Homo sapiens toll-like receptor 6 (TLR6), mRNA [NM_006068]	A_23_P256561	10333	NM_006068	toll-like receptor 6
PAOX	5.60374	down	2.48639	1.941	-0.545393	Homo sapiens polyamine oxidase (exo-N4-amino) (PAOX), transcript variant 1, mRNA [NM_152911]	A_23_P385771	196743	NM_152911	polyamine oxidase (exo-N4-amino)
AOX1	5.6021	down	2.48597	1.68934	-0.796633	Homo sapiens aldehyde oxidase 1 (AOX1), mRNA [NM_001159]	A_23_P154037	316	NM_001159	aldehyde oxidase 1
	5.59843	down	2.48502	1.38843	-1.09659	AL547890 AL547890 Homo sapiens PLACENTA COT 25-NORMALIZED Homo sapiens cDNA clone CS0DI033YB09 5-PRIME, mRNA sequence [AL547890]	A_24_P516728		AL547890
KIAA1370	5.59723	down	2.48471	1.61154	-0.873173	Homo sapiens KIAA1370 (KIAA1370), mRNA [NM_019600]	A_24_P357576	56204	NM_019600	KIAA1370
hCG_1783494	5.59496	down	2.48413	1.42465	-1.05948	Homo sapiens cDNA FLJ59642 complete cds, highly similar to Supervillin. [AK302694]	A_32_P37474	645954	AK302694	supervillin-like
KIAA1107	5.58963	down	2.48275	1.21309	-1.26966	Homo sapiens KIAA1107, mRNA (cDNA clone IMAGE:5259498), partial cds. [BC037317]	A_32_P98136	23285	BC037317	KIAA1107
	5.58539	down	2.48166	0.195961	-2.2857	Human zinc finger protein (ZNF143) mRNA, complete cds. [U09850]	A_32_P224094		U09850
LRRC37A4	5.57974	down	2.4802	0.56407	-1.91613	Homo sapiens leucine rich repeat containing 37, member A4 (pseudogene) (LRRC37A4), non-coding RNA [NR_002940]	A_32_P116481	55073	NR_002940	leucine rich repeat containing 37, member A4 (pseudogene)
UBE2B	5.57513	down	2.47901	2.21227	-0.266731	Homo sapiens ubiquitin-conjugating enzyme E2B (RAD6 homolog), mRNA (cDNA clone IMAGE:2967519), partial cds. [BC001694]	A_23_P362415	7320	BC001694	ubiquitin-conjugating enzyme E2B (RAD6 homolog)
C17orf72	5.57465	down	2.47888	2.40234	-0.0765421	Homo sapiens chromosome 17 open reading frame 72 (C17orf72), mRNA [NM_001164257]	A_32_P27535	92340	NM_001164257	chromosome 17 open reading frame 72
DISC1	5.57382	down	2.47867	1.97777	-0.5009	Homo sapiens disrupted in schizophrenia 1 (DISC1), transcript variant S, mRNA [NM_001012959]	A_24_P83787	27185	NM_001012959	disrupted in schizophrenia 1
ZC3H12C	5.57331	down	2.47854	0.284314	-2.19422	Homo sapiens zinc finger CCCH-type containing 12C (ZC3H12C), mRNA [NM_033390]	A_23_P388993	85463	NM_033390	zinc finger CCCH-type containing 12C
	5.57301	down	2.47846	2.26233	-0.216123		A_24_P933372
IDS	5.56617	down	2.47668	1.94556	-0.531129	Homo sapiens iduronate 2-sulfatase (IDS), transcript variant 2, mRNA [NM_006123]	A_24_P285032	3423	NM_006123	iduronate 2-sulfatase
PNOC	5.56464	down	2.47629	1.88979	-0.586503	Homo sapiens prepronociceptin (PNOC), mRNA [NM_006228]	A_23_P253321	5368	NM_006228	prepronociceptin
	5.56052	down	2.47522	1.25816	-1.21705	BX103476 NCI_CGAP_Lu5 Homo sapiens cDNA clone IMAGp998C053946, mRNA sequence [BX103476]	A_32_P185766		BX103476
CIITA	5.55552	down	2.47392	1.27453	-1.19939	Homo sapiens class II, major histocompatibility complex, transactivator (CIITA), mRNA [NM_000246]	A_32_P209960	4261	NM_000246	class II, major histocompatibility complex, transactivator
LOC100128239	5.55512	down	2.47382	2.46243	-0.0113869	Homo sapiens hypothetical LOC100128239 (LOC100128239), non-coding RNA [NR_027276]	A_32_P115438	100128239	NR_027276	hypothetical LOC100128239
FIGN	5.55427	down	2.4736	1.51377	-0.959831	fidgetin [Source:HGNC Symbol;Acc:13285] [ENST00000333129]	A_32_P34003	55137		fidgetin
	5.54959	down	2.47238	2.46006	-0.0123244	BQ130147 ij85d08.x1 Human insulinoma Homo sapiens cDNA clone IMAGE:5778111 3', mRNA sequence [BQ130147]	A_32_P108277		BQ130147
POU6F1	5.54494	down	2.47117	1.47666	-0.994514	Homo sapiens POU class 6 homeobox 1 (POU6F1), transcript variant 1, mRNA [NM_002702]	A_23_P329375	5463	NM_002702	POU class 6 homeobox 1
	5.54319	down	2.47072	2.11219	-0.358527	BX094874 Soares_testis_NHT Homo sapiens cDNA clone IMAGp998K054171, mRNA sequence [BX094874]	A_32_P164378		BX094874
DENND1C	5.54188	down	2.47038	0.0814215	-2.38895	Homo sapiens DENN/MADD domain containing 1C (DENND1C), mRNA [NM_024898]	A_23_P78608	79958	NM_024898	DENN/MADD domain containing 1C
	5.53463	down	2.46849	2.31033	-0.15816	BF475893 nac42c01.x1 Lupski_sciatic_nerve Homo sapiens cDNA clone IMAGE:3395713 3', mRNA sequence [BF475893]	A_32_P38821		BF475893
	5.5329	down	2.46804	1.58768	-0.880351		A_32_P179646
LOC541473	5.53143	down	2.46765	1.32727	-1.14039	Homo sapiens FK506 binding protein 6, 36kDa pseudogene (LOC541473), non-coding RNA [NR_003602]	A_32_P102519	541473	NR_003602	FK506 binding protein 6, 36kDa pseudogene
	5.53028	down	2.46735	1.50688	-0.960471	Homo sapiens cDNA FLJ33709 fis, clone BRAWH2007890. [AK091028]	A_24_P595567		AK091028
DLG3	5.52769	down	2.46668	1.75348	-0.713197	Homo sapiens discs, large homolog 3 (Drosophila) (DLG3), transcript variant 1, mRNA [NM_021120]	A_24_P945283	1741	NM_021120	discs, large homolog 3 (Drosophila)
hCG_1643808	5.52379	down	2.46566	1.97924	-0.48642	Homo sapiens hypothetical protein LOC100130933 (LOC100130933), mRNA [NM_001162997]	A_24_P467073	100130933	NM_001162997	hypothetical protein LOC100130933
LIN7A	5.52284	down	2.46541	-0.694229	-3.15964	Homo sapiens lin-7 homolog A (C. elegans) (LIN7A), mRNA [NM_004664]	A_23_P99253	8825	NM_004664	lin-7 homolog A (C. elegans)
P2RX7	5.52195	down	2.46518	0.641119	-1.82406	Homo sapiens purinergic receptor P2X, ligand-gated ion channel, 7 (P2RX7), mRNA [NM_002562]	A_24_P319113	5027	NM_002562	purinergic receptor P2X, ligand-gated ion channel, 7
FAM122C	5.51311	down	2.46287	1.15189	-1.31098	Homo sapiens family with sequence similarity 122C (FAM122C), transcript variant 2, mRNA [NM_138819]	A_23_P340188	159091	NM_138819	family with sequence similarity 122C
HGF	5.51194	down	2.46256	0.284259	-2.1783	Homo sapiens hepatocyte growth factor (hepapoietin A; scatter factor) (HGF), transcript variant 2, mRNA [NM_001010931]	A_23_P93787	3082	NM_001010931	hepatocyte growth factor (hepapoietin A; scatter factor)
LRRFIP1	5.50553	down	2.46088	1.83011	-0.630771	Homo sapiens leucine rich repeat (in FLII) interacting protein 1 (LRRFIP1), transcript variant 1, mRNA [NM_001137550]	A_23_P435183	9208	NM_001137550	leucine rich repeat (in FLII) interacting protein 1
AKT1S1	5.50017	down	2.45948	2.63846	0.178986	AKT1 substrate 1 (proline-rich) [Source:HGNC Symbol;Acc:28426] [ENST00000391835]	A_24_P944472	84335	AK074097	AKT1 substrate 1 (proline-rich)
C9orf72	5.49975	down	2.45937	2.15895	-0.300412	Homo sapiens chromosome 9 open reading frame 72 (C9orf72), transcript variant 2, mRNA [NM_145005]	A_23_P405873	203228	NM_145005	chromosome 9 open reading frame 72
OAS2	5.49964	down	2.45934	1.03438	-1.42496	Homo sapiens 2'-5'-oligoadenylate synthetase 2, 69/71kDa (OAS2), transcript variant 1, mRNA [NM_016817]	A_23_P204087	4939	NM_016817	2'-5'-oligoadenylate synthetase 2, 69/71kDa
SMO	5.49878	down	2.45911	0.162544	-2.29657	Homo sapiens smoothened homolog (Drosophila) (SMO), mRNA [NM_005631]	A_23_P70818	6608	NM_005631	smoothened homolog (Drosophila)
DNAH1	5.49672	down	2.45857	1.40505	-1.05352	Homo sapiens dynein, axonemal, heavy chain 1 (DNAH1), mRNA [NM_015512]	A_23_P18213	25981	NM_015512	dynein, axonemal, heavy chain 1
	5.4938	down	2.4578	0.350687	-2.10712	Homo sapiens cDNA FLJ13711 fis, clone PLACE2000379. [AK023773]	A_24_P734406		AK023773
	5.49014	down	2.45684	0.891972	-1.56487	602976939F1 NIH_MGC_12 Homo sapiens cDNA clone IMAGE:5116233 5', mRNA sequence [BI256572]	A_32_P37971		BI256572
L3MBTL2	5.48807	down	2.4563	0.72718	-1.72912	Homo sapiens cDNA FLJ32615 fis, clone STOMA2000148. [AK057177]	A_32_P226605	83746	AK057177	l(3)mbt-like 2 (Drosophila)
	5.48255	down	2.45485	2.69871	0.24386	BX356603 BX356603 Homo sapiens PLACENTA COT 25-NORMALIZED Homo sapiens cDNA clone CS0DI014YB17 5-PRIME, mRNA sequence [BX356603]	A_24_P926617		BX356603
WDR78	5.48223	down	2.45476	1.33401	-1.12076	Homo sapiens WD repeat domain 78 (WDR78), transcript variant 1, mRNA [NM_024763]	A_24_P409013	79819	NM_024763	WD repeat domain 78
LRFN3	5.48156	down	2.45459	0.569505	-1.88508	Homo sapiens leucine rich repeat and fibronectin type III domain containing 3 (LRFN3), mRNA [NM_024509]	A_23_P50775	79414	NM_024509	leucine rich repeat and fibronectin type III domain containing 3
	5.47544	down	2.45298	0.857372	-1.5956		A_32_P101860
ADCY6	5.47186	down	2.45203	0.257223	-2.19481	Homo sapiens adenylate cyclase 6 (ADCY6), transcript variant 1, mRNA [NM_015270]	A_23_P501547	112	NM_015270	adenylate cyclase 6
PLB1	5.47147	down	2.45193	0.405027	-2.0469	Homo sapiens phospholipase B1 (PLB1), transcript variant 1, mRNA [NM_153021]	A_23_P56356	151056	NM_153021	phospholipase B1
	5.46527	down	2.45029	1.38387	-1.06643	Homo sapiens, clone IMAGE:4860560, mRNA. [BC041636]	A_32_P87809		BC041636
	5.45957	down	2.44879	1.1657	-1.28309	Homo sapiens cDNA FLJ12830 fis, clone NT2RP2003073. [AK022892]	A_24_P892353		AK022892
NDRG2	5.459	down	2.44864	2.09371	-0.35493	Homo sapiens NDRG family member 2 (NDRG2), transcript variant 1, mRNA [NM_201535]	A_24_P244800	57447	NM_201535	NDRG family member 2
C7orf46	5.44981	down	2.44621	0.892734	-1.55347	Homo sapiens chromosome 7 open reading frame 46 (C7orf46), transcript variant 1, mRNA [NM_199136]	A_32_P59673	340277	NM_199136	chromosome 7 open reading frame 46
SLC22A15	5.4445	down	2.4448	0.291457	-2.15334	Homo sapiens solute carrier family 22, member 15 (SLC22A15), mRNA [NM_018420]	A_23_P388900	55356	NM_018420	solute carrier family 22, member 15
TLE2	5.44203	down	2.44414	2.30873	-0.135412	Homo sapiens transducin-like enhancer of split 2 (E(sp1) homolog, Drosophila) (TLE2), transcript variant 1, mRNA [NM_003260]	A_23_P153676	7089	NM_003260	transducin-like enhancer of split 2 (E(sp1) homolog, Drosophila)
EMB	5.4407	down	2.44379	0.224441	-2.21935	Homo sapiens embigin homolog (mouse) (EMB), mRNA [NM_198449]	A_24_P684186	133418	NM_198449	embigin homolog (mouse)
	5.44028	down	2.44368	1.77053	-0.673153	AA723549 ah24a04.s1 Soares_parathyroid_tumor_NbHPA Homo sapiens cDNA clone 1239726 3', mRNA sequence [AA723549]	A_32_P92814		AA723549
ZMYM2	5.44002	down	2.44361	2.13265	-0.310963	Homo sapiens mRNA; cDNA DKFZp564B162 (from clone DKFZp564B162). [AL136621]	A_24_P237757	7750	AL136621	zinc finger, MYM-type 2
LOC647121	5.42997	down	2.44094	0.145814	-2.29513	Homo sapiens embigin homolog (mouse) pseudogene (LOC647121), non-coding RNA [NR_003955]	A_24_P511877	647121	NR_003955	embigin homolog (mouse) pseudogene
VASH1	5.42957	down	2.44084	0.826727	-1.61411	Homo sapiens vasohibin 1 (VASH1), mRNA [NM_014909]	A_23_P77000	22846	NM_014909	vasohibin 1
UPP1	5.42868	down	2.4406	0.501225	-1.93938	Homo sapiens uridine phosphorylase 1 (UPP1), transcript variant 2, mRNA [NM_181597]	A_23_P351275	7378	NM_181597	uridine phosphorylase 1
ISG20	5.4282	down	2.44047	2.59066	0.150182	Homo sapiens interferon stimulated exonuclease gene 20kDa (ISG20), mRNA [NM_002201]	A_23_P32404	3669	NM_002201	interferon stimulated exonuclease gene 20kDa
REN	5.42533	down	2.43971	2.58639	0.146679	Homo sapiens renin (REN), mRNA [NM_000537]	A_23_P34637	5972	NM_000537	renin
HLA-E	5.42212	down	2.43886	0.969106	-1.46975	Homo sapiens major histocompatibility complex, class I, E (HLA-E), mRNA [NM_005516]	A_32_P460973	3133	NM_005516	major histocompatibility complex, class I, E
	5.42071	down	2.43848	1.86927	-0.569208	Q9N083_MACFA (Q9N083) Unnamed portein product, partial (38%) [THC2719547]	A_32_P134090
MYO1F	5.41675	down	2.43743	0.207447	-2.22998	Homo sapiens myosin IF (MYO1F), mRNA [NM_012335]	A_23_P142447	4542	NM_012335	myosin IF
SAT2	5.41589	down	2.4372	0.864656	-1.57254	Homo sapiens spermidine/spermine N1-acetyltransferase family member 2 (SAT2), mRNA [NM_133491]	A_23_P15402	112483	NM_133491	spermidine/spermine N1-acetyltransferase family member 2
KLHDC7B	5.4147	down	2.43688	0.340613	-2.09627	Homo sapiens kelch domain containing 7B (KLHDC7B), mRNA [NM_138433]	A_23_P6535	113730	NM_138433	kelch domain containing 7B
DHRS9	5.41301	down	2.43643	1.10067	-1.33576	Homo sapiens dehydrogenase/reductase (SDR family) member 9 (DHRS9), transcript variant 1, mRNA [NM_005771]	A_23_P56559	10170	NM_005771	dehydrogenase/reductase (SDR family) member 9
SLC8A1	5.41053	down	2.43577	2.36424	-0.0715263	Homo sapiens solute carrier family 8 (sodium/calcium exchanger), member 1 (SLC8A1), transcript variant A, mRNA [NM_021097]	A_24_P136866	6546	NM_021097	solute carrier family 8 (sodium/calcium exchanger), member 1
RASAL3	5.41014	down	2.43567	0.973969	-1.4617	Homo sapiens RAS protein activator like 3 (RASAL3), mRNA [NM_022904]	A_23_P79069	64926	NM_022904	RAS protein activator like 3
CASP4	5.40988	down	2.4356	0.873387	-1.56221	Homo sapiens caspase 4, apoptosis-related cysteine peptidase (CASP4), transcript variant gamma, mRNA [NM_033306]	A_23_P35906	837	NM_033306	caspase 4, apoptosis-related cysteine peptidase
MYO15B	5.40478	down	2.43424	1.68041	-0.753822	Homo sapiens cDNA FLJ90199 fis, clone MAMMA1001609. [AK074680]	A_24_P195669	80022	AK074680	myosin XVB pseudogene
SIGLEC10	5.4047	down	2.43422	0.059082	-2.37513	Homo sapiens sialic acid binding Ig-like lectin 10 (SIGLEC10), transcript variant 1, mRNA [NM_033130]	A_23_P208182	89790	NM_033130	sialic acid binding Ig-like lectin 10
BCL2L10	5.40387	down	2.43399	1.18498	-1.24902	Homo sapiens BCL2-like 10 (apoptosis facilitator) (BCL2L10), mRNA [NM_020396]	A_23_P163209	10017	NM_020396	BCL2-like 10 (apoptosis facilitator)
C9orf130	5.40119	down	2.43328	2.09334	-0.339936	Homo sapiens chromosome 9 open reading frame 130 (C9orf130), transcript variant 2, non-coding RNA [NR_023389]	A_32_P104518	100128782	NR_023389	chromosome 9 open reading frame 130
C1R	5.39661	down	2.43205	1.20377	-1.22828	Homo sapiens complement component 1, r subcomponent (C1R), mRNA [NM_001733]	A_23_P125423	715	NM_001733	complement component 1, r subcomponent
SMAD3	5.39357	down	2.43124	0.685965	-1.74528	Homo sapiens SMAD family member 3 (SMAD3), transcript variant 1, mRNA [NM_005902]	A_23_P48936	4088	NM_005902	SMAD family member 3
C10orf140	5.3918	down	2.43077	0.164902	-2.26587	Homo sapiens chromosome 10 open reading frame 140 (C10orf140), mRNA [NM_207371]	A_32_P152767	387640	NM_207371	chromosome 10 open reading frame 140
ARHGEF5L	5.39	down	2.43028	1.69453	-0.735759	Homo sapiens Rho guanine nucleotide exchange factor (GEF) 5-like (ARHGEF5L), mRNA [NM_001003702]	A_24_P701776	445328	NM_001003702	Rho guanine nucleotide exchange factor (GEF) 5-like
	5.38049	down	2.42774	0.367255	-2.06048	Q44ZN8_9BURK (Q44ZN8) Acyl-CoA dehydrogenase, C-terminal:Acyl-CoA dehydrogenase, central region, partial (3%) [THC2776730]	A_24_P863124
MYLIP	5.37617	down	2.42658	2.29608	-0.130498	Homo sapiens myosin regulatory light chain interacting protein (MYLIP), mRNA [NM_013262]	A_24_P917123	29116	NM_013262	myosin regulatory light chain interacting protein
HCST	5.37558	down	2.42642	-0.136796	-2.56322	Homo sapiens hematopoietic cell signal transducer (HCST), transcript variant 1, mRNA [NM_014266]	A_23_P39386	10870	NM_014266	hematopoietic cell signal transducer
C1orf54	5.37437	down	2.42609	0.549134	-1.87696	Homo sapiens chromosome 1 open reading frame 54 (C1orf54), mRNA [NM_024579]	A_23_P74778	79630	NM_024579	chromosome 1 open reading frame 54
NRBP2	5.37376	down	2.42593	2.37533	-0.0506012	Homo sapiens nuclear receptor binding protein 2 (NRBP2), mRNA [NM_178564]	A_24_P242132	340371	NM_178564	nuclear receptor binding protein 2
LOC100131170	5.37176	down	2.42539	1.37659	-1.04881	Homo sapiens cDNA FLJ25537 fis, clone CBR09136. [AK098403]	A_24_P8151	100131170	AK098403	hypothetical LOC100131170
ODF3L1	5.3647	down	2.4235	2.41136	-0.0121375	Homo sapiens outer dense fiber of sperm tails 3-like 1 (ODF3L1), mRNA [NM_175881]	A_32_P468743	161753	NM_175881	outer dense fiber of sperm tails 3-like 1
	5.36096	down	2.42249	0.60009	-1.8224		A_32_P211026
	5.36088	down	2.42247	2.26344	-0.159031		A_32_P162095
TBXAS1	5.35993	down	2.42221	0.819417	-1.6028	Homo sapiens thromboxane A synthase 1 (platelet) (TBXAS1), transcript variant 2, mRNA [NM_030984]	A_24_P274814	6916	NM_030984	thromboxane A synthase 1 (platelet)
SPINT1	5.35931	down	2.42205	1.10734	-1.31471	Homo sapiens serine peptidase inhibitor, Kunitz type 1 (SPINT1), transcript variant 1, mRNA [NM_181642]	A_23_P49060	6692	NM_181642	serine peptidase inhibitor, Kunitz type 1
	5.3559	down	2.42113	2.23186	-0.189274		A_32_P83579
ZSWIM5	5.35376	down	2.42055	0.669089	-1.75146	Homo sapiens zinc finger, SWIM-type containing 5 (ZSWIM5), mRNA [NM_020883]	A_23_P383118	57643	NM_020883	zinc finger, SWIM-type containing 5
TC2N	5.3508	down	2.41976	0.376119	-2.04364	Homo sapiens tandem C2 domains, nuclear (TC2N), transcript variant 1, mRNA [NM_152332]	A_23_P88439	123036	NM_152332	tandem C2 domains, nuclear
	5.34647	down	2.41859	2.33284	-0.0857503		A_32_P108420
C9orf3	5.34312	down	2.41768	1.59513	-0.822547	Homo sapiens chromosome 9 open reading frame 3 (C9orf3), mRNA [NM_032823]	A_24_P89887	84909	NM_032823	chromosome 9 open reading frame 3
ERP27	5.34273	down	2.41758	0.857043	-1.56054	Homo sapiens endoplasmic reticulum protein 27 (ERP27), mRNA [NM_152321]	A_23_P139687	121506	NM_152321	endoplasmic reticulum protein 27
MYADM	5.34085	down	2.41707	1.88579	-0.531279	Homo sapiens myeloid-associated differentiation marker (MYADM), transcript variant 1, mRNA [NM_001020818]	A_24_P134195	91663	NM_001020818	myeloid-associated differentiation marker
	5.33869	down	2.41649	1.1191	-1.29739	603624848F1 NIH_MGC_40 Homo sapiens cDNA clone IMAGE:5451514 5', mRNA sequence [BM045853]	A_32_P191290		BM045853
SH2D1A	5.33376	down	2.41515	1.21944	-1.19571	Homo sapiens SH2 domain protein 1A (SH2D1A), transcript variant 1, mRNA [NM_002351]	A_24_P203103	4068	NM_002351	SH2 domain protein 1A
HLA-DMA	5.3319	down	2.41465	0.851687	-1.56296	Homo sapiens major histocompatibility complex, class II, DM alpha (HLA-DMA), mRNA [NM_006120]	A_23_P42306	3108	NM_006120	major histocompatibility complex, class II, DM alpha
ROBO3	5.32809	down	2.41362	1.13024	-1.28338	Homo sapiens roundabout, axon guidance receptor, homolog 3 (Drosophila) (ROBO3), mRNA [NM_022370]	A_23_P87082	64221	NM_022370	roundabout, axon guidance receptor, homolog 3 (Drosophila)
BAHCC1	5.32481	down	2.41273	-0.291821	-2.70455	Homo sapiens BAH domain and coiled-coil containing 1 (BAHCC1), mRNA [NM_001080519]	A_23_P49539	57597	NM_001080519	BAH domain and coiled-coil containing 1
DND1	5.32116	down	2.41174	1.40218	-1.00956	Homo sapiens dead end homolog 1 (zebrafish) (DND1), mRNA [NM_194249]	A_32_P42054	373863	NM_194249	dead end homolog 1 (zebrafish)
C21orf34	5.31966	down	2.41134	1.95358	-0.457757	Homo sapiens chromosome 21 open reading frame 34 (C21orf34), transcript variant 1, non-coding RNA [NR_027790]	A_32_P188953	388815	NR_027790	chromosome 21 open reading frame 34
RGL2	5.31328	down	2.4096	1.26148	-1.14812	Homo sapiens ral guanine nucleotide dissociation stimulator-like 2 (RGL2), transcript variant 1, mRNA [NM_004761]	A_23_P93383	5863	NM_004761	ral guanine nucleotide dissociation stimulator-like 2
HDC	5.30757	down	2.40805	0.744514	-1.66354	Homo sapiens histidine decarboxylase (HDC), mRNA [NM_002112]	A_23_P117662	3067	NM_002112	histidine decarboxylase
AGXT2L2	5.30207	down	2.40656	1.49256	-0.913998	Homo sapiens alanine-glyoxylate aminotransferase 2-like 2 (AGXT2L2), mRNA [NM_153373]	A_23_P41888	85007	NM_153373	alanine-glyoxylate aminotransferase 2-like 2
SMPDL3A	5.30132	down	2.40635	1.66121	-0.745141	Homo sapiens sphingomyelin phosphodiesterase, acid-like 3A (SMPDL3A), mRNA [NM_006714]	A_23_P72117	10924	NM_006714	sphingomyelin phosphodiesterase, acid-like 3A
CCT8	5.29129	down	2.40362	2.33372	-0.069903	Homo sapiens chaperonin containing TCP1, subunit 8 (theta), mRNA (cDNA clone IMAGE:3930332). [BC005220]	A_24_P936671	10694	BC005220	chaperonin containing TCP1, subunit 8 (theta)
	5.28948	down	2.40313	1.4956	-0.907528	Q15662_HUMAN (Q15662) Transformation-related protein (Fragment), partial (13%) [THC2655505]	A_32_P191373
ZNF704	5.28788	down	2.40269	0.527182	-1.87551	Homo sapiens zinc finger protein 704 (ZNF704), mRNA [NM_001033723]	A_24_P505790	619279	NM_001033723	zinc finger protein 704
	5.28635	down	2.40227	2.36404	-0.0382357	Homo sapiens clone pp8038 unknown mRNA. [AF289600]	A_24_P922182		AF289600
	5.28537	down	2.40201	2.37718	-0.0248214		A_32_P218079
SCARNA17	5.28432	down	2.40172	1.07969	-1.32203	Homo sapiens small Cajal body-specific RNA 17 (SCARNA17), guide RNA [NR_003003]	A_32_P37592	677769	NR_003003	small Cajal body-specific RNA 17
	5.27736	down	2.39982	1.73855	-0.661262	Homo sapiens cDNA clone IMAGE:4826196. [BC050344]	A_32_P535371		BC050344
GOLGA6L4	5.27375	down	2.39883	1.3719	-1.02693	Homo sapiens cDNA FLJ40881 fis, clone UTERU2000074, moderately similar to Human fusion protein (RARA/myl) mRNA. [AK098200]	A_32_P169491	161527	AK098200	golgin A6 family-like 4
NCRNA00086	5.26985	down	2.39776	1.51204	-0.885718	Homo sapiens non-protein coding RNA 86 (NCRNA00086), non-coding RNA [NR_024359]	A_24_P418250	399668	NR_024359	non-protein coding RNA 86
TNFRSF14	5.2692	down	2.39759	1.01883	-1.37876	Homo sapiens tumor necrosis factor receptor superfamily, member 14 (herpesvirus entry mediator) (TNFRSF14), mRNA [NM_003820]	A_23_P126908	8764	NM_003820	tumor necrosis factor receptor superfamily, member 14 (herpesvirus entry mediator)
ZNF683	5.26881	down	2.39748	-0.239349	-2.63683	Homo sapiens zinc finger protein 683 (ZNF683), transcript variant 2, mRNA [NM_173574]	A_23_P318380	257101	NM_173574	zinc finger protein 683
PELI1	5.26467	down	2.39634	1.82585	-0.570495	Homo sapiens pellino homolog 1 (Drosophila) (PELI1), mRNA [NM_020651]	A_23_P120345	57162	NM_020651	pellino homolog 1 (Drosophila)
	5.26212	down	2.39564	2.33955	-0.0560984	DLGP2_MOUSE (Q8BJ42) Disks large-associated protein 2 (DAP-2) (SAP90/PSD-95-associated protein 2) (SAPAP2) (PSD-95/SAP90-binding protein 2), partial (3%) [THC2694832]	A_32_P75544		BX088909
	5.25904	down	2.3948	1.64955	-0.745251		A_32_P198845
DYNC2H1	5.259	down	2.39479	1.21804	-1.17675	Homo sapiens dynein, cytoplasmic 2, heavy chain 1 (DYNC2H1), transcript variant 1, mRNA [NM_001377]	A_24_P917015	79659	NM_001377	dynein, cytoplasmic 2, heavy chain 1
SDCCAG8	5.25612	down	2.394	1.23563	-1.15837	Homo sapiens serologically defined colon cancer antigen 8 (SDCCAG8), mRNA [NM_006642]	A_24_P179489	10806	NM_006642	serologically defined colon cancer antigen 8
	5.25611	down	2.39399	2.8294	0.435402	Homo sapiens hypothetical protein MGC13008, mRNA (cDNA clone MGC:13008 IMAGE:3532504), complete cds. [BC005072]	A_23_P100595		BC005072
NEK11	5.25591	down	2.39394	2.80923	0.415292	Homo sapiens NIMA (never in mitosis gene a)- related kinase 11 (NEK11), transcript variant 1, mRNA [NM_024800]	A_23_P211973	79858	NM_024800	NIMA (never in mitosis gene a)- related kinase 11
CLIP2	5.2522	down	2.39292	1.29071	-1.10221	Homo sapiens CAP-GLY domain containing linker protein 2 (CLIP2), transcript variant 1, mRNA [NM_003388]	A_23_P215479	7461	NM_003388	CAP-GLY domain containing linker protein 2
C16orf54	5.24889	down	2.39201	1.46993	-0.922081	Homo sapiens chromosome 16 open reading frame 54 (C16orf54), mRNA [NM_175900]	A_23_P118018	283897	NM_175900	chromosome 16 open reading frame 54
DDX58	5.24552	down	2.39109	1.40743	-0.983658	Homo sapiens DEAD (Asp-Glu-Ala-Asp) box polypeptide 58 (DDX58), mRNA [NM_014314]	A_23_P20814	23586	NM_014314	DEAD (Asp-Glu-Ala-Asp) box polypeptide 58
CFH	5.24503	down	2.39095	1.65817	-0.732776	Homo sapiens complement factor H (CFH), transcript variant 2, mRNA [NM_001014975]	A_23_P200160	3075	NM_001014975	complement factor H
PTPN14	5.24444	down	2.39079	2.27865	-0.112135	Homo sapiens protein tyrosine phosphatase, non-receptor type 14 (PTPN14), mRNA [NM_005401]	A_24_P2648	5784	NM_005401	protein tyrosine phosphatase, non-receptor type 14
BCL6B	5.24213	down	2.39015	2.13905	-0.251104	Homo sapiens B-cell CLL/lymphoma 6, member B (zinc finger protein) (BCL6B), mRNA [NM_181844]	A_23_P324813	255877	NM_181844	B-cell CLL/lymphoma 6, member B (zinc finger protein)
AP1S2	5.23814	down	2.38905	0.482779	-1.90627	Homo sapiens adaptor-related protein complex 1, sigma 2 subunit (AP1S2), mRNA [NM_003916]	A_23_P217384	8905	NM_003916	adaptor-related protein complex 1, sigma 2 subunit
NEK3	5.23806	down	2.38903	1.61494	-0.774089	Homo sapiens NIMA (never in mitosis gene a)-related kinase 3 (NEK3), transcript variant 1, mRNA [NM_002498]	A_23_P333705	4752	NM_002498	NIMA (never in mitosis gene a)-related kinase 3
CA11	5.23158	down	2.38725	1.33159	-1.05566	Homo sapiens carbonic anhydrase XI (CA11), mRNA [NM_001217]	A_23_P78782	770	NM_001217	carbonic anhydrase XI
CHD9	5.2313	down	2.38717	1.43408	-0.953085	Homo sapiens chromodomain helicase DNA binding protein 9 (CHD9), mRNA [NM_025134]	A_23_P354929	80205	NM_025134	chromodomain helicase DNA binding protein 9
DKFZP686I15217	5.23032	down	2.3869	0.983118	-1.40378	Homo sapiens hypothetical LOC401232 (DKFZP686I15217), transcript variant 1, non-coding RNA [NR_026855]	A_24_P229389	401232	NR_026855	hypothetical LOC401232
ARRDC3	5.22165	down	2.38451	1.5738	-0.810708	Homo sapiens arrestin domain containing 3 (ARRDC3), mRNA [NM_020801]	A_24_P274615	57561	NM_020801	arrestin domain containing 3
GPR135	5.22158	down	2.38449	1.58727	-0.797211	Homo sapiens G protein-coupled receptor 135 (GPR135), mRNA [NM_022571]	A_23_P205575	64582	NM_022571	G protein-coupled receptor 135
	5.21771	down	2.38342	0.827446	-1.55597		A_32_P227673
	5.21611	down	2.38297	2.31901	-0.0639648		A_24_P678826
KIAA0125	5.21443	down	2.38251	1.59871	-0.783798	Homo sapiens KIAA0125 (KIAA0125), non-coding RNA [NR_026800]	A_24_P95723	9834	NR_026800	KIAA0125
GOLGA8A	5.21176	down	2.38177	1.04796	-1.33381	Homo sapiens golgin A8 family, member A (GOLGA8A), transcript variant 1, mRNA [NM_181077]	A_32_P85273	23015	NM_181077	golgin A8 family, member A
[truncated: 36,710 more rows]
